# Supplementary material for: Ethyl 2-[(Z)-2-benzyl­hydrazin-1-yl­idene]-2-bromo­acetate
Source: Acta Crystallogr Sect E Struct Rep Online. 2010 Aug 18;66(Pt 9):o2334. doi: 10.1107/S1600536810032071 (PMC3007982; doi:10.1107/S1600536810032071)
Supplement: Supplementary file 2 [file e-66-o2334-Isup2.hkl]

# 
# h,k,l, Fc-squared, Fo-squared, sigma(Fo-squared) and status flag 
# 
data_I
_shelx_title '                                   UA053 in P2(1)/c' 
_shelx_refln_list_code          4 
_shelx_F_calc_maximum      195.35 
_exptl_crystal_F_000       576.00 
_reflns_d_resolution_high  0.8409 
 
loop_ 
 _symmetry_equiv_pos_as_xyz 
 'x, y, z' 
 '-x, y+1/2, -z+1/2' 
 '-x, -y, -z' 
 'x, -y-1/2, z-1/2' 
 
_cell_length_a     9.0460 
_cell_length_b    11.2350 
_cell_length_c    12.3260 
_cell_angle_alpha  90.000 
_cell_angle_beta   92.935 
_cell_angle_gamma  90.000 
 
_shelx_F_squared_multiplier     1.000 
 
loop_ 
 _refln_index_h 
 _refln_index_k 
 _refln_index_l 
 _refln_F_squared_calc 
 _refln_F_squared_meas 
 _refln_F_squared_sigma 
 _refln_observed_status 
   1   0   0    19540.26    16369.30    214.57 o 
   2   0   0     8560.24     8934.10     79.09 o 
   3   0   0     1184.00     1247.59     26.26 o 
   4   0   0       37.99       46.25      4.57 o 
   5   0   0       27.86       27.79      4.27 o 
   6   0   0       37.87       40.73      5.61 o 
   7   0   0      208.60      210.19     14.40 o 
   8   0   0      708.20      634.24     24.06 o 
   9   0   0      561.03      539.97     24.09 o 
  10   0   0      168.89      161.03     16.65 o 
   1   1   0      871.38      887.17      8.11 o 
   2   1   0     7760.88     8013.83     57.78 o 
   3   1   0     9655.67     9842.93     71.54 o 
   4   1   0     2337.68     2386.98     27.67 o 
   5   1   0     4485.12     4669.04     70.27 o 
   6   1   0     1491.79     1504.61     24.11 o 
   7   1   0      658.82      634.79     12.83 o 
   8   1   0      241.93      233.02      9.51 o 
   9   1   0       22.87        8.48      6.78 o 
  10   1   0        8.45        4.83      7.44 o 
   0   2   0    12492.34     7665.84    101.92 o 
   1   2   0     5727.71     5935.00     53.65 o 
   2   2   0    38159.70    30168.36    227.46 o 
   3   2   0    10420.10    10957.46     79.29 o 
   4   2   0     1157.39     1420.05     29.67 o 
   5   2   0        6.21        2.71      3.01 o 
   6   2   0      663.94      644.47     14.17 o 
   7   2   0      787.31      794.11     14.31 o 
   8   2   0      335.27      340.41     13.77 o 
   9   2   0      190.55      185.61      9.57 o 
  10   2   0       48.80       46.95      8.79 o 
   1   3   0     4207.78     4183.79     27.83 o 
   2   3   0      276.10      259.36     14.53 o 
   3   3   0     6869.69     6844.96     63.85 o 
   4   3   0     7836.53     7868.14     74.17 o 
   5   3   0     5532.03     5783.50     51.34 o 
   6   3   0     1884.89     1896.65     29.75 o 
   7   3   0      416.01      408.37     11.75 o 
   8   3   0       61.08       65.87      6.42 o 
   9   3   0       32.24       37.29      6.76 o 
  10   3   0       22.47       16.29      9.52 o 
   0   4   0     6327.14     5459.15     79.84 o 
   1   4   0     9630.03     9460.85     90.60 o 
   2   4   0     3608.83     3739.13     26.14 o 
   3   4   0     1681.39     1806.65     17.36 o 
   4   4   0     2712.36     2961.74     26.71 o 
   5   4   0      126.31      163.90      6.56 o 
   6   4   0       87.22       80.49      5.51 o 
   7   4   0      318.09      327.59      9.95 o 
   8   4   0      133.09      113.26     10.26 o 
   9   4   0      171.48      175.91     17.78 o 
  10   4   0       47.24       43.15      7.61 o 
   1   5   0     2218.23     2323.39     29.50 o 
   2   5   0     2271.28     2403.01     18.56 o 
   3   5   0     4789.97     4964.47     35.14 o 
   4   5   0     2769.67     2951.78     26.91 o 
   5   5   0      780.30      726.65     11.93 o 
   6   5   0     1084.65     1099.24     16.22 o 
   7   5   0      341.00      358.21     10.51 o 
   8   5   0       60.39       55.66      6.48 o 
   9   5   0        5.78        9.40      6.02 o 
   0   6   0     4471.67     4225.63     69.81 o 
   1   6   0     8346.74     8189.31     85.52 o 
   2   6   0     1943.65     1993.08     16.35 o 
   3   6   0      155.70      152.07      4.70 o 
   4   6   0       17.94       23.98      3.24 o 
   5   6   0        3.71       -1.22      3.28 o 
   6   6   0       17.60       16.04      4.52 o 
   7   6   0        4.90       12.03      4.96 o 
   8   6   0       79.88       85.21      7.23 o 
   9   6   0      112.31      108.05      8.39 o 
   1   7   0      145.18      140.32     14.04 o 
   2   7   0      835.38      857.42     20.96 o 
   3   7   0      332.73      310.22     13.81 o 
   4   7   0     1139.94     1244.77     17.22 o 
   5   7   0      523.16      545.78     12.20 o 
   6   7   0      268.70      273.58     12.09 o 
   7   7   0       30.25       31.79      7.69 o 
   8   7   0       35.35       25.58     10.46 o 
   9   7   0       35.88        6.50     16.10 o 
   0   8   0     1187.04     1318.09     39.40 o 
   1   8   0     1300.38     1390.54     33.97 o 
   2   8   0      762.53      769.15     22.06 o 
   3   8   0     1355.42     1296.40     50.93 o 
   4   8   0      130.66      156.79     12.70 o 
   5   8   0       38.10       50.15     10.41 o 
   6   8   0       90.08       95.74     11.66 o 
   7   8   0       54.54       70.04     11.51 o 
   8   8   0       85.32       91.16     18.05 o 
   1   9   0       80.74       69.86     13.65 o 
   2   9   0      329.83      341.14     19.40 o 
   3   9   0       98.50      123.31     13.45 o 
   4   9   0      115.55      125.60     13.54 o 
   5   9   0      128.13      136.97     13.54 o 
   6   9   0      156.51      145.18     24.08 o 
   7   9   0       88.18       93.32     13.36 o 
   0  10   0      312.54      332.61     28.33 o 
   1  10   0      376.69      402.17     21.35 o 
   2  10   0      108.54       98.05     15.03 o 
   3  10   0      130.21      167.16     25.53 o 
   4  10   0       50.09       52.59     18.30 o 
   5  10   0       10.56       -3.45     11.89 o 
   6  10   0        9.02       15.86     12.17 o 
   7  10   0       26.43        7.87     19.47 o 
   1  11   0       40.35       59.92     15.85 o 
   2  11   0       22.99       34.63     14.47 o 
   3  11   0        9.31       22.61     13.66 o 
   4  11   0      159.72      126.56     23.57 o 
   5  11   0       95.05      113.16     38.11 o 
   6  11   0        2.54       18.78     13.63 o 
   0  12   0       12.77       47.09     24.79 o 
   1  12   0      126.45      142.64     19.45 o 
   2  12   0       48.73       53.06     16.44 o 
   3  12   0        5.26       -0.49     14.87 o 
   4  12   0        2.72        3.86     14.35 o 
   1  13   0       14.93       29.06     17.74 o 
   2  13   0       33.78       23.46     27.19 o 
 -10   1   1        7.44        4.51      7.78 o 
  -9   1   1        1.09       11.46      6.73 o 
  -8   1   1        4.65        0.99      6.08 o 
  -7   1   1        0.04        1.39      4.19 o 
  -6   1   1        0.18       -0.58      3.58 o 
  -5   1   1       59.65       71.94      4.96 o 
  -4   1   1      774.34      858.85     11.30 o 
  -3   1   1     1801.25     1963.88     18.02 o 
  -2   1   1    10457.44    10530.11     74.68 o 
  -1   1   1       20.89       12.83      1.47 o 
   0   1   1       22.93       15.49      1.52 o 
   1   1   1     4881.75     5080.49     37.21 o 
   2   1   1        5.26       11.05      2.36 o 
   3   1   1       19.74       28.57      3.90 o 
   4   1   1       41.41       54.44      4.04 o 
   5   1   1       58.59       53.45      4.41 o 
   6   1   1       28.72       22.75      4.51 o 
   7   1   1       51.65       40.78     10.70 o 
   8   1   1       74.90       71.17      6.53 o 
   9   1   1        1.64        0.18      6.03 o 
  10   1   1        8.28       11.22      6.65 o 
 -10   2   1        9.36        6.09      7.71 o 
  -9   2   1        6.26       11.43      6.11 o 
  -8   2   1      113.58      107.62      7.34 o 
  -7   2   1       53.88       68.98      7.20 o 
  -6   2   1      140.84      135.54     12.93 o 
  -5   2   1      588.91      683.65     11.36 o 
  -4   2   1      240.88      295.20      6.81 o 
  -3   2   1      203.17      206.19      5.14 o 
  -2   2   1      256.30      294.02     15.24 o 
  -1   2   1     5036.85     5263.83     78.70 o 
   0   2   1       19.38       18.69      1.50 o 
   1   2   1     2965.40     3225.56     25.09 o 
   2   2   1     3969.16     3986.55     31.03 o 
   3   2   1     1809.08     1911.49     18.11 o 
   4   2   1      142.51      146.06      5.63 o 
   5   2   1      457.39      525.12     17.08 o 
   6   2   1      260.47      262.88     11.49 o 
   7   2   1       40.63       29.23      4.81 o 
   8   2   1        1.78       -5.71      4.44 o 
   9   2   1        0.77       -3.49      5.21 o 
  10   2   1        0.81        4.88      5.58 o 
 -10   3   1       12.18        8.50      6.79 o 
  -9   3   1        0.32       -2.87      5.48 o 
  -8   3   1       13.07       19.02      5.72 o 
  -7   3   1        3.06        2.22      5.22 o 
  -6   3   1        8.81       11.11      4.11 o 
  -5   3   1      184.32      183.20      6.74 o 
  -4   3   1      426.00      439.03     13.60 o 
  -3   3   1      682.57      735.06     18.38 o 
  -2   3   1        1.19       -0.27      1.54 o 
  -1   3   1     2657.07     2963.36     35.18 o 
   0   3   1    13175.37    10861.67     80.96 o 
   1   3   1     1941.10     2137.85     15.83 o 
   2   3   1        6.94        1.61      3.42 o 
   3   3   1       29.77       28.54      2.84 o 
   4   3   1      348.57      384.74      8.12 o 
   5   3   1       72.31       67.35      4.95 o 
   6   3   1        1.36       -0.09      5.39 o 
   7   3   1       18.99       17.72      4.62 o 
   8   3   1        2.84       -0.38      6.21 o 
   9   3   1        6.72        5.40      5.66 o 
  10   3   1        3.00       -0.70      5.65 o 
 -10   4   1        0.05       -7.52      6.13 o 
  -9   4   1       15.29        9.88      6.16 o 
  -8   4   1       58.37       52.81     10.11 o 
  -7   4   1       93.70       88.95      6.49 o 
  -6   4   1      142.38      156.24      7.52 o 
  -5   4   1      191.83      191.45     10.89 o 
  -4   4   1     1509.05     1664.13     17.56 o 
  -3   4   1       37.94       40.08      2.95 o 
  -2   4   1       17.57       16.88      1.93 o 
  -1   4   1      931.09     1002.14     11.51 o 
   0   4   1      542.98      595.49      7.78 o 
   1   4   1       35.26       31.88      2.80 o 
   2   4   1      955.18      980.64      9.65 o 
   3   4   1      980.55     1071.67     16.95 o 
   4   4   1      689.96      669.77     15.75 o 
   5   4   1      513.00      500.28     10.20 o 
   6   4   1       92.70       84.37      8.30 o 
   7   4   1        1.91       -0.23      4.24 o 
   8   4   1       83.95       82.12      6.90 o 
   9   4   1        0.48        4.10      5.46 o 
  10   4   1        1.62        1.74      5.86 o 
  -9   5   1        4.06        1.86      5.96 o 
  -8   5   1      120.62      105.02      7.64 o 
  -7   5   1      100.70      115.14      7.56 o 
  -6   5   1      295.23      300.97      9.02 o 
  -5   5   1      168.90      136.67      6.00 o 
  -4   5   1       41.67       27.65      3.42 o 
  -3   5   1      615.49      652.44      8.33 o 
  -2   5   1      355.28      320.45      7.09 o 
  -1   5   1      669.17      616.94     11.33 o 
   0   5   1       33.20       26.18      6.35 o 
   1   5   1        0.27        0.56      1.33 o 
   2   5   1      381.77      405.88      6.79 o 
   3   5   1       47.07       56.73      3.37 o 
   4   5   1        9.32       13.07      3.32 o 
   5   5   1       70.90       63.98      5.91 o 
   6   5   1        0.42       -2.33      3.73 o 
   7   5   1        9.07        0.99      4.22 o 
   8   5   1       63.30       63.17      6.49 o 
   9   5   1        0.23        3.18      5.72 o 
  -9   6   1        0.12        1.45      6.14 o 
  -8   6   1       11.14        9.12      5.44 o 
  -7   6   1        7.92       17.49      5.10 o 
  -6   6   1        2.26        1.63      4.15 o 
  -5   6   1        8.92       11.09      3.76 o 
  -4   6   1        4.78        3.88      2.77 o 
  -3   6   1       56.30       59.51      5.02 o 
  -2   6   1      523.56      488.93      6.64 o 
  -1   6   1      484.22      429.18     14.83 o 
   0   6   1      603.57      657.03     32.88 o 
   1   6   1      646.75      695.95     21.09 o 
   2   6   1      764.86      683.53     11.56 o 
   3   6   1       18.50       25.07      3.42 o 
   4   6   1       49.75       50.09      4.92 o 
   5   6   1       28.54       27.72      4.14 o 
   6   6   1       23.98       21.59      4.57 o 
   7   6   1       61.27       56.00      7.97 o 
   8   6   1       36.20       21.92      5.89 o 
   9   6   1       39.68       31.21      6.60 o 
  -9   7   1       20.69       22.10      8.52 o 
  -8   7   1       96.77      108.27     14.56 o 
  -7   7   1       55.74       39.65      7.97 o 
  -6   7   1       19.64       23.89      6.25 o 
  -5   7   1       21.24       25.27      5.09 o 
  -4   7   1      103.25       99.63      8.24 o 
  -3   7   1       21.65       17.00      8.14 o 
  -2   7   1       10.90        2.26      8.11 o 
  -1   7   1       26.93       35.43     12.76 o 
   0   7   1      127.67      141.04     11.53 o 
   1   7   1      103.71      121.89     11.22 o 
   2   7   1       22.94       19.79      8.93 o 
   3   7   1       27.08       38.27      8.91 o 
   4   7   1      220.29      221.12      8.31 o 
   5   7   1      122.94      122.61     15.08 o 
   6   7   1        7.29        5.55      6.15 o 
   7   7   1        0.21        1.35      6.56 o 
   8   7   1        1.77       -2.72      8.83 o 
   9   7   1       13.76       19.02      8.95 o 
  -8   8   1       11.80       15.61     15.55 o 
  -7   8   1       30.56       32.02     10.75 o 
  -6   8   1       34.43       38.91     10.58 o 
  -5   8   1        0.33       -1.48      9.00 o 
  -4   8   1       10.38       13.04      9.16 o 
  -3   8   1       24.27       17.13      9.64 o 
  -2   8   1      475.61      404.87     18.13 o 
  -1   8   1       91.67      107.46     16.19 o 
   0   8   1       33.73       19.37     10.52 o 
   1   8   1      237.12      237.69     14.91 o 
   2   8   1       83.65       77.17     12.15 o 
   3   8   1        3.23        6.89     10.17 o 
   4   8   1        8.69        0.35      9.08 o 
   5   8   1       15.15       19.65      9.54 o 
   6   8   1        6.73        1.49      9.21 o 
   7   8   1        2.26        2.87      9.34 o 
   8   8   1        3.77      -10.80     15.86 o 
  -7   9   1       15.79       27.97     11.74 o 
  -6   9   1        4.35        5.75     15.49 o 
  -5   9   1        6.41        1.43     10.38 o 
  -4   9   1       26.46       38.01     11.27 o 
  -3   9   1       65.35       79.09     12.24 o 
  -2   9   1        2.78       -9.15     10.68 o 
  -1   9   1        2.17       16.10     11.91 o 
   0   9   1       37.16       49.26     13.09 o 
   1   9   1        0.06        1.29     12.29 o 
   2   9   1        6.80       15.60     20.53 o 
   3   9   1        4.80       -9.85     10.15 o 
   4   9   1       12.24       20.76     16.18 o 
   5   9   1        3.02        1.60     10.17 o 
   6   9   1        5.14        9.81     14.15 o 
   7   9   1        2.85       -0.97     10.58 o 
  -7  10   1       11.38       11.02     12.34 o 
  -6  10   1       13.17       13.36     12.51 o 
  -5  10   1       84.23       81.38     14.11 o 
  -4  10   1      131.94      124.68     45.55 o 
  -3  10   1        5.82        3.52     11.81 o 
  -2  10   1      179.91      181.41     16.06 o 
  -1  10   1      102.16      116.98     15.43 o 
   0  10   1        7.34       20.40     23.90 o 
   1  10   1        4.14        1.96     13.10 o 
   2  10   1        2.26       -0.47     12.31 o 
   3  10   1       79.35       79.04     13.99 o 
   4  10   1       59.92       46.24     12.63 o 
   5  10   1       12.79        9.84     18.09 o 
   6  10   1        0.59       -3.03     14.27 o 
   7  10   1        0.33        3.56     11.75 o 
  -6  11   1       22.67       27.86     14.11 o 
  -5  11   1        2.74        4.62     13.01 o 
  -4  11   1        5.80        2.11     12.87 o 
  -3  11   1        8.88        7.33     13.20 o 
  -2  11   1        0.09       12.20     13.43 o 
  -1  11   1       14.21       23.46     14.72 o 
   0  11   1       38.33       40.28     15.57 o 
   1  11   1       13.56        4.81     14.85 o 
   2  11   1       24.48       21.37     14.12 o 
   3  11   1       22.31        2.25     13.16 o 
   4  11   1        2.15       -5.66     12.91 o 
   5  11   1        5.35       10.05     12.97 o 
   6  11   1        0.67       -2.67     12.80 o 
  -4  12   1        0.26       -7.36     13.77 o 
  -3  12   1        3.33       -0.76     14.28 o 
  -2  12   1        0.07      -20.12     17.52 o 
  -1  12   1        1.42       -9.43     15.43 o 
   0  12   1       55.94       45.33     17.03 o 
   1  12   1      113.72      101.98     21.17 o 
   2  12   1        6.27       22.68     34.19 o 
   3  12   1        0.01        4.44     14.20 o 
   4  12   1        1.80        3.97     14.18 o 
  -2  13   1        0.33       -2.41     25.01 o 
  -1  13   1        2.33       -8.60     16.91 o 
   0  13   1        0.16      -10.91     16.93 o 
   1  13   1       17.50        2.29     31.31 o 
   2  13   1        1.94      -19.79     15.59 o 
 -10   0   2       53.11       29.64     12.47 o 
  -9   0   2       34.57       44.86     11.74 o 
  -8   0   2      912.50      990.58     30.10 o 
  -7   0   2     1881.56     1925.10     40.71 o 
  -6   0   2     3294.21     3497.36     57.46 o 
  -5   0   2     4686.04     4950.50     71.43 o 
  -4   0   2     2435.51     2403.06     38.92 o 
  -3   0   2      405.91      439.45     11.99 o 
  -2   0   2     2547.50     2662.39     37.39 o 
  -1   0   2     7257.80     7556.23     91.95 o 
   0   0   2      999.46      924.18     15.52 o 
   1   0   2    18204.83    15466.04    273.78 o 
   2   0   2    10905.33    10523.56    153.92 o 
   3   0   2     6508.41     6484.83     60.98 o 
   4   0   2     8864.33     8905.87     83.16 o 
   5   0   2     2478.64     2429.55     29.71 o 
   6   0   2       34.89       46.54     12.69 o 
   7   0   2      203.32      225.32     11.04 o 
   8   0   2       77.21       86.52     13.39 o 
   9   0   2      260.90      190.83     14.03 o 
  10   0   2       90.31       61.97     10.37 o 
 -10   1   2       73.92       99.11     12.38 o 
  -9   1   2      151.09      159.34     11.26 o 
  -8   1   2       17.43       37.53     11.09 o 
  -7   1   2       11.22        6.88      4.55 o 
  -6   1   2      749.36      846.88     13.56 o 
  -5   1   2      719.99      647.07     10.95 o 
  -4   1   2     8045.49     8895.84     66.90 o 
  -3   1   2     4892.79     5100.86     39.70 o 
  -2   1   2     8110.54     8113.53     58.81 o 
  -1   1   2     4272.22     4362.09     32.96 o 
   0   1   2       54.67       59.42      5.04 o 
   1   1   2      646.02      671.36      7.96 o 
   2   1   2      879.29      925.56     10.35 o 
   3   1   2      445.81      460.63      9.83 o 
   4   1   2     2604.29     2700.41     25.18 o 
   5   1   2     2838.69     2894.65     40.83 o 
   6   1   2     1355.03     1378.75     18.33 o 
   7   1   2     2427.97     2578.95     28.92 o 
   8   1   2      183.51      187.94      9.29 o 
   9   1   2      203.35      162.51     10.66 o 
  10   1   2       30.58       14.13     11.67 o 
 -10   2   2      192.51      169.91     12.43 o 
  -9   2   2      277.03      265.22     21.56 o 
  -8   2   2      733.46      738.91     15.21 o 
  -7   2   2     1045.30     1094.55     17.18 o 
  -6   2   2     2004.34     2122.12     29.68 o 
  -5   2   2     2214.22     2153.62     22.30 o 
  -4   2   2      664.91      742.15     10.54 o 
  -3   2   2      804.52      753.97      9.59 o 
  -2   2   2     1172.85     1149.95     13.79 o 
  -1   2   2     7574.48     7313.72     46.31 o 
   0   2   2     5983.18     5750.18     41.65 o 
   1   2   2    12598.47    11504.41    120.00 o 
   2   2   2     9471.36     9486.16     69.04 o 
   3   2   2     5052.11     5180.60     41.04 o 
   4   2   2     1969.73     2106.35     21.15 o 
   5   2   2      224.72      220.39      7.68 o 
   6   2   2      194.99      200.39      8.95 o 
   7   2   2        0.56        0.97      4.81 o 
   8   2   2       44.24       57.13      8.95 o 
   9   2   2      103.46       74.88      6.93 o 
  10   2   2      113.01       83.91      7.56 o 
 -10   3   2      114.23      118.97      9.46 o 
  -9   3   2      101.81      120.84     12.01 o 
  -8   3   2       87.32       85.62     14.43 o 
  -7   3   2       11.51        7.76      4.73 o 
  -6   3   2      160.88      146.57      9.28 o 
  -5   3   2      578.60      551.86     10.15 o 
  -4   3   2     1579.51     1573.29     25.84 o 
  -3   3   2     2374.38     2325.69     20.83 o 
  -2   3   2     7103.20     7176.55     91.62 o 
  -1   3   2     2189.54     2151.22     16.08 o 
   0   3   2    13798.57    11446.53     71.67 o 
   1   3   2     4631.51     4688.98     31.70 o 
   2   3   2      664.45      707.40     11.08 o 
   3   3   2     3663.68     3926.57     32.64 o 
   4   3   2     3452.45     3505.89     31.03 o 
   5   3   2     2533.60     2576.69     28.62 o 
   6   3   2     1319.31     1368.35     18.63 o 
   7   3   2      650.29      647.69     13.65 o 
   8   3   2      488.43      461.16     22.97 o 
   9   3   2      336.25      256.43     37.47 o 
  10   3   2       39.40       33.13      6.48 o 
 -10   4   2       84.00       81.32      8.99 o 
  -9   4   2      391.18      375.59     12.73 o 
  -8   4   2      837.51      852.63     22.06 o 
  -7   4   2      776.46      787.05     14.55 o 
  -6   4   2      442.70      451.24     10.33 o 
  -5   4   2      894.39      876.04     19.28 o 
  -4   4   2     1558.95     1579.11     17.04 o 
  -3   4   2       30.65       23.74      2.78 o 
  -2   4   2       33.56       38.30      2.44 o 
  -1   4   2     1423.76     1433.47     12.30 o 
   0   4   2     6120.97     6019.39     70.17 o 
   1   4   2     6245.50     6019.58     40.12 o 
   2   4   2     3153.07     3102.62     23.19 o 
   3   4   2     1805.79     1774.75     18.08 o 
   4   4   2      929.78      953.71     13.04 o 
   5   4   2      201.93      202.56      8.65 o 
   6   4   2      194.58      207.02      8.57 o 
   7   4   2        0.42       -5.37      4.95 o 
   8   4   2       92.19       72.29      6.49 o 
   9   4   2        8.02        5.96      5.22 o 
  10   4   2       31.65       28.70      7.23 o 
  -9   5   2       33.20       39.99      7.09 o 
  -8   5   2      148.46      158.24      9.74 o 
  -7   5   2        7.20       16.67      4.97 o 
  -6   5   2        4.15        6.45      3.99 o 
  -5   5   2      643.95      657.45     12.98 o 
  -4   5   2      540.67      502.26      9.04 o 
  -3   5   2     2082.86     2092.57     17.72 o 
  -2   5   2     8251.56     8145.81     53.33 o 
  -1   5   2     2898.64     2954.16     27.58 o 
   0   5   2     1411.67     1417.49     13.55 o 
   1   5   2       76.11       70.47      6.37 o 
   2   5   2       50.11       31.16      4.01 o 
   3   5   2       20.37       18.26      2.89 o 
   4   5   2      477.12      448.73      9.21 o 
   5   5   2     1890.77     1995.51     22.29 o 
   6   5   2     2290.35     2322.96     25.85 o 
   7   5   2      659.87      581.65     26.69 o 
   8   5   2      441.41      386.20     14.44 o 
   9   5   2       78.36       61.20      8.44 o 
  -9   6   2       32.90       23.86      7.07 o 
  -8   6   2      123.34      117.26      8.32 o 
  -7   6   2      880.42      918.39     15.83 o 
  -6   6   2     1563.52     1547.23     19.78 o 
  -5   6   2     1017.95      991.05     22.33 o 
  -4   6   2      197.58      218.71      6.14 o 
  -3   6   2       19.75       27.40      3.69 o 
  -2   6   2      526.04      544.66      7.55 o 
  -1   6   2       73.31       65.84      5.56 o 
   0   6   2      664.36      643.97     11.64 o 
   1   6   2      716.46      616.97      7.43 o 
   2   6   2     1891.12     1770.62     15.78 o 
   3   6   2     3621.90     3781.95     28.92 o 
   4   6   2     1375.85     1303.90     16.46 o 
   5   6   2      397.00      394.13      9.68 o 
   6   6   2       18.07        4.86      6.24 o 
   7   6   2        7.34        3.44      4.40 o 
   8   6   2       18.43       12.81      5.69 o 
   9   6   2       11.36       10.18      5.74 o 
  -9   7   2       50.11       49.63     10.19 o 
  -8   7   2       46.93       42.80      8.75 o 
  -7   7   2        0.21       -0.02      6.64 o 
  -6   7   2        7.64        8.56      6.23 o 
  -5   7   2      276.10      291.26     12.59 o 
  -4   7   2     1286.36     1281.41     17.52 o 
  -3   7   2     1710.87     1853.81     29.72 o 
  -2   7   2      473.57      421.51     16.03 o 
  -1   7   2      619.67      622.70     19.76 o 
   0   7   2      520.78      488.18     17.65 o 
   1   7   2      422.74      351.87     16.32 o 
   2   7   2       21.85       27.77     13.63 o 
   3   7   2      355.69      358.22     14.97 o 
   4   7   2      342.12      297.51     15.46 o 
   5   7   2      287.16      292.67     13.57 o 
   6   7   2      356.25      370.04     14.87 o 
   7   7   2      296.24      244.66     13.83 o 
   8   7   2      247.66      257.46     17.14 o 
  -8   8   2       30.58       37.57     14.94 o 
  -7   8   2      140.10      154.97     19.08 o 
  -6   8   2      197.32      218.88     65.19 o 
  -5   8   2      276.40      298.11     15.54 o 
  -4   8   2      696.09      678.00     32.75 o 
  -3   8   2      923.45      973.34     23.36 o 
  -2   8   2        6.73        2.78      9.17 o 
  -1   8   2       59.94       65.49     11.70 o 
   0   8   2      897.85      860.73     23.35 o 
   1   8   2     1631.65     1661.00     37.95 o 
   2   8   2     1040.20     1008.81     25.54 o 
   3   8   2      453.38      436.88     22.23 o 
   4   8   2      337.72      334.23     15.85 o 
   5   8   2      524.43      544.19     18.38 o 
   6   8   2       59.62       33.34     13.95 o 
   7   8   2       15.78       18.05      9.79 o 
   8   8   2        0.27       11.92     16.10 o 
  -7   9   2        0.78        0.29     11.45 o 
  -6   9   2       51.00       50.62     12.13 o 
  -5   9   2       78.09      112.85     13.69 o 
  -4   9   2       42.95       56.82     11.18 o 
  -3   9   2      189.67      201.23     14.49 o 
  -2   9   2      345.79      347.08     18.41 o 
  -1   9   2     1542.13     1594.32     33.00 o 
   0   9   2      174.26      199.03     15.90 o 
   1   9   2        2.55       -4.22     11.29 o 
   2   9   2       11.80       16.42     14.43 o 
   3   9   2       55.61       54.98     11.94 o 
   4   9   2      150.79      150.91     13.94 o 
   5   9   2       89.63      104.52     12.82 o 
   6   9   2       84.82       90.23     12.93 o 
   7   9   2       61.65       62.32     11.99 o 
  -7  10   2       42.58       68.92     13.91 o 
  -6  10   2       66.06       80.26     28.84 o 
  -5  10   2       79.87       87.12     18.04 o 
  -4  10   2      102.42      114.44     29.28 o 
  -3  10   2       94.75       75.90     17.81 o 
  -2  10   2       23.70        9.90     18.86 o 
  -1  10   2        1.83       -8.20     12.71 o 
   0  10   2      166.80      188.63     17.39 o 
   1  10   2      216.11      243.94     18.19 o 
   2  10   2      542.65      532.17     22.93 o 
   3  10   2      347.64      348.72     21.47 o 
   4  10   2      143.63      113.14     27.86 o 
   5  10   2       86.60       68.41     27.63 o 
   6  10   2        5.06       -5.34     17.72 o 
  -5  11   2        2.81      -13.25     12.57 o 
  -4  11   2       26.71       45.27     22.98 o 
  -3  11   2      319.17      317.59     19.25 o 
  -2  11   2       51.20       64.10     14.22 o 
  -1  11   2       50.31       43.40     15.08 o 
   0  11   2      176.17      207.95     21.10 o 
   1  11   2      163.63      185.37     38.08 o 
   2  11   2       15.30       21.38     14.06 o 
   3  11   2        2.50       -0.72     12.83 o 
   4  11   2        4.78        3.60     12.82 o 
   5  11   2       61.01       65.60     21.56 o 
  -4  12   2        2.14        4.09     29.87 o 
  -3  12   2       33.13       41.72     14.61 o 
  -2  12   2        0.48       -6.13     13.70 o 
  -1  12   2        0.59        0.05     14.63 o 
   0  12   2       38.68       37.38     23.39 o 
   1  12   2        1.69      -15.06     14.94 o 
   2  12   2       56.13       76.42     16.48 o 
   3  12   2      135.79      116.38     27.72 o 
   4  12   2       54.34       90.49     25.01 o 
  -2  13   2       62.91       68.30     16.81 o 
  -1  13   2       49.87       70.61     17.81 o 
   0  13   2       23.24        9.52     16.87 o 
   1  13   2       15.59       11.38     27.60 o 
 -10   1   3        0.38       -2.97      7.46 o 
  -9   1   3        7.85        7.68      7.36 o 
  -8   1   3        1.40       -3.09      8.05 o 
  -7   1   3        9.73       21.57      6.36 o 
  -6   1   3       35.49       29.80      5.51 o 
  -5   1   3       44.37       48.20      4.13 o 
  -4   1   3       95.73       88.44      4.66 o 
  -3   1   3      418.15      413.85      7.13 o 
  -2   1   3      195.76      185.49      4.57 o 
  -1   1   3       77.55       80.89      3.66 o 
   0   1   3      410.88      361.21      6.64 o 
   1   1   3       13.36       26.22      3.36 o 
   2   1   3     2031.42     2135.73     17.94 o 
   3   1   3      360.42      332.95      5.83 o 
   4   1   3       39.61       35.50      3.14 o 
   5   1   3        3.54        0.04      3.37 o 
   6   1   3      177.51      176.25      7.54 o 
   7   1   3        3.51        3.88      5.18 o 
   8   1   3       51.70       61.51     11.36 o 
   9   1   3        1.82        5.95      6.94 o 
  10   1   3        0.06        0.62      5.18 o 
 -10   2   3        0.27      -11.06     11.76 o 
  -9   2   3        0.02        2.63      6.76 o 
  -8   2   3      152.81      135.45      8.15 o 
  -7   2   3       37.96       36.70      7.05 o 
  -6   2   3        0.12        2.10      3.70 o 
  -5   2   3      673.79      747.39     18.98 o 
  -4   2   3       76.61       96.79      4.50 o 
  -3   2   3      849.45      922.72     11.17 o 
  -2   2   3      556.18      592.00      7.94 o 
  -1   2   3      108.58       96.91      3.23 o 
   0   2   3      233.08      210.62      9.21 o 
   1   2   3        0.67        0.90      2.74 o 
   2   2   3        3.16        2.06      3.04 o 
   3   2   3      380.54      392.37      8.60 o 
   4   2   3        1.22       -1.64      3.04 o 
   5   2   3       78.57       86.70      5.52 o 
   6   2   3      387.99      368.63      9.84 o 
   7   2   3      184.81      195.62      8.70 o 
   8   2   3       48.66       40.92      7.00 o 
   9   2   3       15.69       10.45      7.25 o 
  10   2   3        9.16        6.79      5.19 o 
 -10   3   3        1.96        8.92      8.09 o 
  -9   3   3       44.76       46.38      7.25 o 
  -8   3   3        5.13       -3.20      5.00 o 
  -7   3   3       11.59       11.94      4.81 o 
  -6   3   3       20.27       18.45      4.44 o 
  -5   3   3        6.98        8.50      3.46 o 
  -4   3   3       41.55       46.14      4.80 o 
  -3   3   3      316.13      386.29      7.11 o 
  -2   3   3      285.01      296.75      5.76 o 
  -1   3   3      273.51      259.78      4.87 o 
   0   3   3        3.85        9.47      3.59 o 
   1   3   3      200.64      221.61      5.03 o 
   2   3   3      398.64      393.48      7.70 o 
   3   3   3      234.54      258.63      6.95 o 
   4   3   3      124.34      114.35      5.37 o 
   5   3   3      125.99      109.04      6.00 o 
   6   3   3       22.89       22.30      5.37 o 
   7   3   3        8.09        8.57      5.51 o 
   8   3   3        5.87        8.77      6.27 o 
   9   3   3       11.31       15.72      9.00 o 
  10   3   3        0.96       -1.80      5.54 o 
 -10   4   3       22.18       20.28      7.36 o 
  -9   4   3        1.69        0.75      5.85 o 
  -8   4   3       46.50       55.21      6.72 o 
  -7   4   3      159.33      198.55     15.43 o 
  -6   4   3        4.96        0.16      3.94 o 
  -5   4   3        1.58        1.67      3.41 o 
  -4   4   3       43.70       45.96      3.80 o 
  -3   4   3      865.38      953.69     11.67 o 
  -2   4   3      300.06      310.50      5.64 o 
  -1   4   3      549.81      575.58      9.29 o 
   0   4   3        0.65        3.59      2.50 o 
   1   4   3        7.05       10.44      2.43 o 
   2   4   3       29.28       28.95      2.91 o 
   3   4   3      285.84      312.36      7.56 o 
   4   4   3       55.21       52.20      4.49 o 
   5   4   3        9.35        5.92      4.03 o 
   6   4   3       34.02       48.15      5.68 o 
   7   4   3       89.01       92.38      7.40 o 
   8   4   3       25.27       20.62      6.54 o 
   9   4   3       35.52       26.20      7.27 o 
  -9   5   3       41.75       50.31      7.42 o 
  -8   5   3       66.02       69.68      6.95 o 
  -7   5   3      123.73      108.49      7.17 o 
  -6   5   3       17.29       27.12      4.81 o 
  -5   5   3      150.86      126.16     13.83 o 
  -4   5   3        0.16        6.17      3.23 o 
  -3   5   3       12.37        8.85      2.64 o 
  -2   5   3       27.84       29.99      3.32 o 
  -1   5   3      174.99      180.36      5.09 o 
   0   5   3      415.69      387.15      6.80 o 
   1   5   3     1242.95     1317.22     12.91 o 
   2   5   3      282.14      289.68     12.69 o 
   3   5   3       16.57       12.50      2.94 o 
   4   5   3      218.70      200.75      7.14 o 
   5   5   3        3.56        1.63      4.08 o 
   6   5   3      296.92      288.97     12.54 o 
   7   5   3       13.87       11.63      5.74 o 
   8   5   3       15.91       20.02      6.60 o 
   9   5   3       38.19       31.89      9.55 o 
  -9   6   3        0.59        1.92      6.12 o 
  -8   6   3       11.04        4.62      5.71 o 
  -7   6   3       38.89       35.28      5.95 o 
  -6   6   3      290.24      328.54     11.89 o 
  -5   6   3      420.72      412.95     14.43 o 
  -4   6   3       78.04       73.83      6.11 o 
  -3   6   3        9.66       10.35      2.85 o 
  -2   6   3      126.28      131.62     10.93 o 
  -1   6   3      516.03      581.02      9.31 o 
   0   6   3       67.43       71.79      3.68 o 
   1   6   3       57.08       54.72      3.42 o 
   2   6   3        1.28        5.09      2.77 o 
   3   6   3        0.55        4.10      3.04 o 
   4   6   3       19.71       20.19      3.70 o 
   5   6   3       37.19       45.10      6.92 o 
   6   6   3        1.40        9.02      5.02 o 
   7   6   3        1.40       -2.50      5.49 o 
   8   6   3       30.30       28.64      6.76 o 
   9   6   3       34.28       20.73      8.33 o 
  -8   7   3        1.57       -7.60      7.00 o 
  -7   7   3        6.85        4.29      7.69 o 
  -6   7   3      163.58      179.40     10.25 o 
  -5   7   3       63.74       52.06      5.95 o 
  -4   7   3       86.68       83.28     10.32 o 
  -3   7   3        5.19       15.50      7.46 o 
  -2   7   3      379.95      390.35     15.11 o 
  -1   7   3      258.52      253.51     13.61 o 
   0   7   3      155.18      171.54     12.38 o 
   1   7   3       10.21       14.18      8.95 o 
   2   7   3       26.18       28.89      9.60 o 
   3   7   3        2.08        1.58      4.21 o 
   4   7   3        1.28        1.11      4.73 o 
   5   7   3       50.24       53.06      6.23 o 
   6   7   3      156.60      134.11     24.58 o 
   7   7   3       59.82       65.20     16.59 o 
   8   7   3       47.29       42.03      8.78 o 
  -8   8   3       14.25       13.88     14.12 o 
  -7   8   3        0.08        7.67     11.28 o 
  -6   8   3       21.21       20.01      9.81 o 
  -5   8   3       52.11       59.24     10.28 o 
  -4   8   3      265.47      272.36     14.35 o 
  -3   8   3      681.91      704.73     20.38 o 
  -2   8   3        9.53        3.51      8.97 o 
  -1   8   3       35.08       35.43     10.90 o 
   0   8   3       31.05       32.78     11.01 o 
   1   8   3       10.67       23.96     10.58 o 
   2   8   3       12.42        8.45      9.96 o 
   3   8   3        0.62       17.57      9.73 o 
   4   8   3        7.80       -3.74      9.06 o 
   5   8   3        7.31       -2.73      9.03 o 
   6   8   3       15.47       17.51     15.86 o 
   7   8   3        7.32       -3.39     15.16 o 
   8   8   3        6.29        1.01     15.83 o 
  -7   9   3        0.10       11.02     11.57 o 
  -6   9   3        0.35       -3.41     10.61 o 
  -5   9   3        2.47        2.19      9.77 o 
  -4   9   3        0.01      -11.66      9.50 o 
  -3   9   3       33.33       19.16     10.47 o 
  -2   9   3        2.77       16.05     10.76 o 
  -1   9   3       48.21       37.91     16.90 o 
   0   9   3      160.22      175.47     15.91 o 
   1   9   3        2.70       -1.89     11.81 o 
   2   9   3        1.94       -4.90     10.99 o 
   3   9   3       14.46       25.44     11.60 o 
   4   9   3       59.90       36.20     11.17 o 
   5   9   3       60.59       54.38     19.27 o 
   6   9   3       11.47        1.01     17.02 o 
   7   9   3        0.97       -9.23     10.98 o 
  -6  10   3       43.95       36.79     12.97 o 
  -5  10   3       14.16       13.94     12.05 o 
  -4  10   3       26.23       27.93     15.54 o 
  -3  10   3       70.29       88.57     13.27 o 
  -2  10   3      249.97      245.08     16.83 o 
  -1  10   3      220.97      225.18     21.17 o 
   0  10   3       64.98       88.32     15.47 o 
   1  10   3       12.85       -9.68     16.15 o 
   2  10   3      106.21       97.36     14.66 o 
   3  10   3       18.57       43.40     22.90 o 
   4  10   3       29.28       25.98     20.92 o 
   5  10   3        0.03       10.06     18.02 o 
   6  10   3        0.28       12.99     18.05 o 
  -5  11   3        5.65       22.46     13.31 o 
  -4  11   3       31.32        9.75     19.96 o 
  -3  11   3       33.86        1.88     12.24 o 
  -2  11   3        6.89        2.13     31.20 o 
  -1  11   3        4.32        3.15     13.53 o 
   0  11   3        0.07        5.54     14.55 o 
   1  11   3        0.87        2.94     14.54 o 
   2  11   3        2.37       -4.03     26.29 o 
   3  11   3        2.92        4.30     23.06 o 
   4  11   3       15.01       31.44     22.42 o 
   5  11   3       34.36       12.75     20.49 o 
  -4  12   3       49.30       39.52     14.36 o 
  -3  12   3        9.75       13.45     13.47 o 
  -2  12   3        1.01      -10.87     13.06 o 
  -1  12   3        3.88        3.95     14.82 o 
   0  12   3       11.13      -28.21     23.24 o 
   1  12   3       42.96       42.27     27.45 o 
   2  12   3       22.55       25.04     26.44 o 
   3  12   3        0.47        7.01     22.97 o 
   4  12   3        4.40       19.24     23.15 o 
  -1  13   3       10.33       25.31     26.20 o 
   0  13   3        4.74       12.66     26.90 o 
   1  13   3        3.03        9.06     27.57 o 
 -10   0   4        9.93       20.59     12.72 o 
  -9   0   4       80.39       57.89     12.90 o 
  -8   0   4       50.46       34.58      9.79 o 
  -7   0   4      209.48      222.27     15.34 o 
  -6   0   4      736.72      663.70     21.14 o 
  -5   0   4     1685.79     1672.70     33.73 o 
  -4   0   4     5893.21     6154.32     84.08 o 
  -3   0   4     9726.00     9608.59    121.75 o 
  -2   0   4     9885.67     9957.76    124.34 o 
  -1   0   4      273.91      223.28     10.13 o 
   0   0   4     1324.36     1211.01     14.90 o 
   1   0   4      148.92      148.79      9.68 o 
   2   0   4      874.23      954.11     15.92 o 
   3   0   4     2337.01     2378.43     27.21 o 
   4   0   4     2310.72     2236.98     27.36 o 
   5   0   4     2957.14     2985.03     35.49 o 
   6   0   4     1678.25     1571.50     24.26 o 
   7   0   4      219.05      207.19     20.72 o 
   8   0   4       13.28       14.55     10.43 o 
   9   0   4       10.92       10.34     12.32 o 
  10   0   4        2.49        1.59     13.79 o 
 -10   1   4      126.59      130.38     11.84 o 
  -9   1   4      231.62      219.21     12.44 o 
  -8   1   4      417.05      450.17     24.22 o 
  -7   1   4      310.12      299.14     12.09 o 
  -6   1   4       35.31       36.10      5.66 o 
  -5   1   4        9.69       25.82     10.78 o 
  -4   1   4      401.97      410.76     10.07 o 
  -3   1   4     3746.84     4022.73     40.84 o 
  -2   1   4     4193.94     4515.96     43.93 o 
  -1   1   4    13774.72    12651.21    236.63 o 
   0   1   4    11234.64    10044.93     73.49 o 
   1   1   4     9594.65     8632.54     77.76 o 
   2   1   4     6661.76     6681.89     44.45 o 
   3   1   4      899.09      873.18      9.87 o 
   4   1   4      481.68      542.69      8.31 o 
   5   1   4       10.63       17.80      4.81 o 
   6   1   4      356.50      325.03      9.64 o 
   7   1   4        8.81       12.11      5.46 o 
   8   1   4      413.16      435.04     12.88 o 
   9   1   4       45.52       49.90      7.81 o 
  10   1   4       27.90       38.49     32.60 o 
 -10   2   4       28.44       49.29      9.65 o 
  -9   2   4        4.84       -0.07      6.99 o 
  -8   2   4       75.74       60.23      8.07 o 
  -7   2   4      564.68      515.99     12.55 o 
  -6   2   4     2091.31     2132.17     24.00 o 
  -5   2   4     2749.39     2877.24     27.98 o 
  -4   2   4     3895.65     3853.67     33.41 o 
  -3   2   4     1760.40     1765.41     17.74 o 
  -2   2   4     4609.02     4738.98     37.36 o 
  -1   2   4     4990.17     4860.11     74.37 o 
   0   2   4     1787.46     1744.63     25.93 o 
   1   2   4      344.98      328.72      7.82 o 
   2   2   4     1337.95     1344.42     17.65 o 
   3   2   4     4259.81     4334.13     36.92 o 
   4   2   4      982.49      930.11     17.01 o 
   5   2   4     1038.63     1014.12     15.17 o 
   6   2   4      507.50      534.47     12.07 o 
   7   2   4      479.21      486.58     12.41 o 
   8   2   4       45.28       49.81      7.46 o 
   9   2   4        0.09       -6.14      6.90 o 
  10   2   4        0.79        4.55      8.11 o 
 -10   3   4       14.36       13.78      8.59 o 
  -9   3   4       40.05       34.13      8.16 o 
  -8   3   4      135.36      160.46      8.69 o 
  -7   3   4      482.11      486.03     11.87 o 
  -6   3   4      476.94      491.03     11.09 o 
  -5   3   4       12.50       17.94      3.92 o 
  -4   3   4      478.67      489.70     12.29 o 
  -3   3   4     1814.99     1873.52     18.65 o 
  -2   3   4     3723.79     3907.15     28.09 o 
  -1   3   4     7867.04     7742.74     67.80 o 
   0   3   4     5839.60     5472.86     43.29 o 
   1   3   4     6205.15     6124.70     48.41 o 
   2   3   4     5541.25     5666.41     45.91 o 
   3   3   4     3089.53     3285.74     30.04 o 
   4   3   4      594.36      600.66     13.03 o 
   5   3   4      144.21      161.86      7.04 o 
   6   3   4      120.40      117.83      7.95 o 
   7   3   4      252.31      242.59      9.94 o 
   8   3   4      132.27      119.63      8.56 o 
   9   3   4       64.72       55.57      8.35 o 
  -9   4   4        2.39        5.62      6.20 o 
  -8   4   4       57.72       64.15      6.95 o 
  -7   4   4      462.48      451.73     11.62 o 
  -6   4   4     1664.24     1630.15     20.34 o 
  -5   4   4     1804.96     1809.19     20.32 o 
  -4   4   4     5238.29     5311.22     43.58 o 
  -3   4   4     4208.29     4296.74     35.57 o 
  -2   4   4     1133.40     1006.83     10.72 o 
  -1   4   4      386.80      367.49      6.51 o 
   0   4   4      179.73      195.82     10.16 o 
   1   4   4       72.25       64.67      5.67 o 
   2   4   4     1430.97     1501.27     14.58 o 
   3   4   4      984.87      967.99     13.80 o 
   4   4   4     1312.04     1274.29     25.20 o 
   5   4   4     1775.95     1745.72     21.13 o 
   6   4   4       31.76       37.87      5.72 o 
   7   4   4      111.96      121.22      8.11 o 
   8   4   4       36.97       29.19      6.77 o 
   9   4   4        1.37       -0.88      6.96 o 
  -9   5   4      140.62      158.84      9.76 o 
  -8   5   4       48.04       52.46      6.81 o 
  -7   5   4       43.74       57.71      6.15 o 
  -6   5   4      113.24      120.16      6.63 o 
  -5   5   4       36.25       46.23      6.00 o 
  -4   5   4       13.39       19.56      5.10 o 
  -3   5   4      543.98      514.11      8.30 o 
  -2   5   4     2246.99     2294.85     19.25 o 
  -1   5   4     4616.87     4622.13     33.20 o 
   0   5   4     4678.32     4852.28     54.17 o 
   1   5   4     4082.48     4198.38     33.82 o 
   2   5   4     2729.79     2660.70     22.28 o 
   3   5   4     1487.24     1577.07     26.03 o 
   4   5   4      119.52      124.65      6.32 o 
   5   5   4       17.83       17.78      4.90 o 
   6   5   4       20.11       31.60      5.66 o 
   7   5   4      241.31      217.90     26.95 o 
   8   5   4       64.86       60.68      7.87 o 
   9   5   4       96.62       89.41      9.92 o 
  -9   6   4        7.08       11.68      6.53 o 
  -8   6   4      125.48      111.75      7.94 o 
  -7   6   4      216.08      201.67     12.63 o 
  -6   6   4      475.88      454.35     10.63 o 
  -5   6   4     1162.07     1118.77     15.67 o 
  -4   6   4     1659.73     1588.86     16.34 o 
  -3   6   4     1873.87     1934.17     17.95 o 
  -2   6   4     1810.06     1872.99     17.26 o 
  -1   6   4      697.64      647.28     10.02 o 
   0   6   4      136.41      134.31      5.31 o 
   1   6   4      118.24      112.37      5.53 o 
   2   6   4     1064.25     1089.77     19.00 o 
   3   6   4      546.02      485.41      9.52 o 
   4   6   4      625.13      632.53     12.88 o 
   5   6   4      548.24      535.13     11.76 o 
   6   6   4      318.74      314.08     21.76 o 
   7   6   4      111.77      123.59     12.19 o 
   8   6   4        0.94       -0.37      6.33 o 
  -8   7   4      180.70      176.54     18.88 o 
  -7   7   4      174.44      206.59     17.96 o 
  -6   7   4        1.41        3.74      5.32 o 
  -5   7   4      128.02      126.19      9.03 o 
  -4   7   4       67.71       68.72      5.93 o 
  -3   7   4      522.25      511.43     15.68 o 
  -2   7   4      858.11      830.30     19.19 o 
  -1   7   4     1428.65     1401.18     27.07 o 
   0   7   4     3147.02     3126.66     42.05 o 
   1   7   4     2431.06     2545.04     37.11 o 
   2   7   4      776.83      795.55     21.14 o 
   3   7   4      262.87      267.71     11.85 o 
   4   7   4      124.74      129.99      9.11 o 
   5   7   4       81.71       90.23     13.89 o 
   6   7   4       25.33       23.45     10.74 o 
   7   7   4       92.45       94.80     23.53 o 
   8   7   4       35.26       29.61      9.64 o 
  -8   8   4       38.16       43.33     13.82 o 
  -7   8   4      101.11       87.92     11.45 o 
  -6   8   4      250.33      232.54     25.36 o 
  -5   8   4      842.80      867.68     23.93 o 
  -4   8   4      255.22      278.20     22.57 o 
  -3   8   4      334.98      366.31     21.30 o 
  -2   8   4      507.75      516.57     17.87 o 
  -1   8   4      254.61      276.62     14.72 o 
   0   8   4      163.08      185.76     16.97 o 
   1   8   4       27.73       46.57     11.66 o 
   2   8   4      249.33      270.09     23.80 o 
   3   8   4      575.08      672.51     35.71 o 
   4   8   4      665.61      728.78     34.37 o 
   5   8   4      146.74      151.33     20.68 o 
   7   8   4       20.58       26.93     16.53 o 
  -7   9   4       47.16       38.45     11.17 o 
  -6   9   4       82.39       95.89     12.99 o 
  -5   9   4       17.79       18.78     10.30 o 
  -4   9   4      131.64      150.45     13.43 o 
  -3   9   4      793.49      759.66     22.02 o 
  -2   9   4     1098.26     1140.58     26.54 o 
  -1   9   4      499.18      510.01     32.19 o 
   0   9   4      468.55      549.56     22.58 o 
   1   9   4      363.54      379.30     31.29 o 
   2   9   4      296.94      294.58     32.08 o 
   3   9   4      197.45      219.49     27.66 o 
   4   9   4       51.36       85.03     21.65 o 
   5   9   4       38.72       34.89     19.55 o 
   6   9   4       37.29       48.10     18.70 o 
   7   9   4       54.18       30.96     18.02 o 
  -6  10   4       41.29       60.79     13.47 o 
  -5  10   4      193.89      185.65     15.62 o 
  -4  10   4      203.17      207.58     15.68 o 
  -3  10   4      463.06      532.56     21.12 o 
  -2  10   4      185.85      169.93     17.11 o 
  -1  10   4       17.58       17.39     12.31 o 
   0  10   4        0.32      -17.23     20.62 o 
   1  10   4       95.29      112.32     26.53 o 
   2  10   4       51.02        9.55     24.49 o 
   3  10   4       79.32      101.99     25.37 o 
   4  10   4      219.01      139.62     24.22 o 
   5  10   4       50.29       52.30     20.34 o 
   6  10   4       88.61       76.18     21.20 o 
  -5  11   4        3.14       10.86     12.65 o 
  -4  11   4       17.22       22.67     12.89 o 
  -3  11   4       10.46       14.09     12.22 o 
  -2  11   4      150.32      135.35     24.40 o 
  -1  11   4      382.37      351.79     29.92 o 
   0  11   4      385.36      440.94     35.47 o 
   1  11   4      230.64      226.54     32.33 o 
   2  11   4       58.37       68.10     25.95 o 
   3  11   4        1.92       28.12     22.32 o 
   4  11   4        4.38        4.70     20.46 o 
   5  11   4        6.24       14.15     19.92 o 
  -3  12   4      103.73       71.27     24.06 o 
  -2  12   4        3.43        1.31     20.62 o 
  -1  12   4        5.87      -16.50     22.14 o 
   0  12   4        3.76      -14.79     24.15 o 
   1  12   4      102.70       54.84     28.36 o 
   2  12   4       61.08       34.68     26.99 o 
   3  12   4       20.68       35.96     24.52 o 
 -10   1   5        0.09       -2.17      8.40 o 
  -9   1   5        0.04        3.02      6.94 o 
  -8   1   5       41.37       38.20      9.56 o 
  -7   1   5      195.92      228.91     11.33 o 
  -6   1   5        0.40       -2.85      4.65 o 
  -5   1   5      488.79      473.83     12.30 o 
  -4   1   5      138.33      142.05      7.16 o 
  -3   1   5       35.85       20.70      4.59 o 
  -2   1   5        7.29        4.21      3.17 o 
  -1   1   5      180.28      202.12      5.70 o 
   0   1   5     1702.73     1725.01     27.49 o 
   1   1   5     1030.04     1112.61     24.13 o 
   2   1   5      129.80      140.79      5.06 o 
   3   1   5     1335.35     1473.57     14.04 o 
   4   1   5       88.90       78.34      4.21 o 
   5   1   5        2.94        5.00      4.26 o 
   6   1   5       63.43       69.41      6.19 o 
   7   1   5        2.74       -4.31      5.42 o 
   8   1   5        6.82        8.41      6.51 o 
   9   1   5        0.29      -11.03     11.97 o 
 -10   2   5        1.67        2.52     18.10 o 
  -9   2   5        0.66       -6.26      7.09 o 
  -8   2   5        2.40        2.40      6.35 o 
  -7   2   5       30.58       40.39      6.87 o 
  -6   2   5      226.01      205.43      9.64 o 
  -5   2   5        1.23        1.83      3.54 o 
  -4   2   5       89.62       80.01      4.70 o 
  -3   2   5      276.40      283.57      6.97 o 
  -2   2   5      358.08      398.80      7.22 o 
  -1   2   5        2.81        1.43      2.83 o 
   0   2   5        0.53       -4.29      3.11 o 
   1   2   5       82.98       95.34      5.25 o 
   2   2   5        7.62        9.00      3.57 o 
   3   2   5       88.77      109.02     14.66 o 
   4   2   5        4.98       10.34      4.15 o 
   5   2   5       43.89       52.23      5.43 o 
   6   2   5       15.76       13.97      5.20 o 
   7   2   5      213.51      206.61      9.58 o 
   8   2   5        0.93       -5.51      6.29 o 
   9   2   5        0.13        9.04      8.37 o 
  -9   3   5        0.05        5.66      7.23 o 
  -8   3   5        1.72       10.73      6.64 o 
  -7   3   5       22.12       20.49      5.31 o 
  -6   3   5        2.88        1.66      4.30 o 
  -5   3   5       88.92       92.94      5.74 o 
  -4   3   5        5.51       12.79      3.56 o 
  -3   3   5      448.49      478.56      8.81 o 
  -2   3   5     2070.26     2375.91     19.36 o 
  -1   3   5       94.39      110.63      3.95 o 
   0   3   5      418.37      410.36      9.14 o 
   1   3   5      536.09      553.72     10.55 o 
   2   3   5      487.03      524.31     10.59 o 
   3   3   5        6.44       10.94      3.89 o 
   4   3   5        0.08        3.07      4.08 o 
   5   3   5       82.41       89.39      7.21 o 
   6   3   5       92.92      101.90      7.24 o 
   7   3   5        3.98       -2.95      5.66 o 
   8   3   5       12.06        6.16      6.52 o 
   9   3   5        1.48        5.55      7.59 o 
  -9   4   5        0.11       -5.65      6.08 o 
  -8   4   5       13.17       15.67      5.88 o 
  -7   4   5        0.29       -3.20      4.70 o 
  -6   4   5        8.56        5.64      4.41 o 
  -5   4   5      163.51      168.03     13.57 o 
  -4   4   5       12.60       21.31      3.82 o 
  -3   4   5        0.46        0.66      2.76 o 
  -2   4   5       24.86       21.09      2.99 o 
  -1   4   5      771.75      810.48      9.66 o 
   0   4   5        0.61       -0.81      2.57 o 
   1   4   5       23.40       15.96      4.15 o 
   2   4   5       44.14       52.60      3.85 o 
   3   4   5        3.18        9.45      4.08 o 
   4   4   5       88.97       82.51      5.94 o 
   5   4   5      242.88      217.11      8.64 o 
   6   4   5       16.98       15.85      5.58 o 
   7   4   5        0.33       -2.32      5.70 o 
   8   4   5       65.32       55.11     14.53 o 
   9   4   5        0.91        4.59      7.39 o 
  -9   5   5        0.79       -2.93      6.16 o 
  -8   5   5        0.59       -3.52      5.39 o 
  -7   5   5       13.87       14.47      5.26 o 
  -6   5   5       95.15       93.38      6.28 o 
  -5   5   5       60.98       60.86      5.15 o 
  -4   5   5      122.69      115.61      5.41 o 
  -3   5   5       38.44       36.44      3.82 o 
  -2   5   5       56.61       52.48      3.83 o 
  -1   5   5      179.15      197.45      6.00 o 
   0   5   5      381.86      395.51      7.84 o 
   1   5   5       14.88        7.29      3.48 o 
   2   5   5        5.40        3.26      3.60 o 
   3   5   5       11.82        8.88      5.64 o 
   4   5   5       54.40       40.38      6.70 o 
   5   5   5       11.11        5.34      4.81 o 
   6   5   5        6.36        8.37      5.40 o 
   7   5   5       72.51       78.78      7.44 o 
   8   5   5        7.39       14.65      6.88 o 
   9   5   5        3.44        0.21      7.48 o 
  -9   6   5        0.23        4.92      6.48 o 
  -8   6   5        0.50        0.48      5.62 o 
  -7   6   5       22.56       19.07      6.96 o 
  -6   6   5       46.29       41.78      5.36 o 
  -5   6   5        0.03       -1.58      3.66 o 
  -4   6   5        6.67        2.90      3.71 o 
  -3   6   5       45.31       45.55      4.18 o 
  -2   6   5       82.46       81.09      6.20 o 
  -1   6   5        3.67        0.29      3.43 o 
   0   6   5       11.07        5.93      3.73 o 
   1   6   5      215.48      209.76      8.83 o 
   2   6   5      700.70      680.93     12.52 o 
   3   6   5      306.39      284.33     14.04 o 
   4   6   5       22.28       23.07      6.19 o 
   5   6   5       39.18       44.53      6.73 o 
   6   6   5       18.94       14.58      5.69 o 
   7   6   5        4.05        4.60      6.41 o 
   8   6   5        7.57       -4.01      9.01 o 
  -8   7   5        6.89       12.03      7.81 o 
  -7   7   5        0.30        1.35      8.71 o 
  -6   7   5       37.70       35.33      6.25 o 
  -5   7   5        0.18        3.38      5.58 o 
  -4   7   5      334.65      311.33     11.16 o 
  -3   7   5        0.32       -2.53      4.32 o 
  -2   7   5       16.67       15.33      7.07 o 
  -1   7   5        2.16        5.43      7.47 o 
   0   7   5        1.52      -12.60     13.27 o 
   1   7   5      279.21      343.87     26.47 o 
   2   7   5      100.85       92.30      8.53 o 
   3   7   5       41.89       63.83     14.41 o 
   4   7   5        0.03        5.35      6.59 o 
   5   7   5      144.66      137.51     12.12 o 
   6   7   5       31.96       25.48      7.74 o 
   7   7   5        3.90        8.90      8.23 o 
   8   7   5        0.10        8.56      9.39 o 
  -7   8   5        6.45        0.75      9.33 o 
  -6   8   5        0.18       -4.89      8.36 o 
  -5   8   5        1.66        7.00      8.66 o 
  -4   8   5      105.05      107.39     10.73 o 
  -3   8   5        5.76        3.46      7.90 o 
  -2   8   5        1.86        0.47      7.89 o 
  -1   8   5       27.03       24.40     16.01 o 
   0   8   5       67.13       74.02     18.54 o 
   1   8   5       56.47       55.51     21.47 o 
   2   8   5       65.87       60.87     23.64 o 
   3   8   5       17.53       10.09     20.68 o 
   4   8   5       15.06       16.96     17.96 o 
   5   8   5        7.02       -4.33     16.16 o 
   6   8   5       18.48       29.77     17.63 o 
   7   8   5        3.03       26.23     16.26 o 
  -7   9   5        0.99        8.08      9.93 o 
  -6   9   5        2.46        4.57     12.31 o 
  -5   9   5        2.57        2.04      9.69 o 
  -4   9   5        1.03        0.71      9.29 o 
  -3   9   5       20.45       19.61     16.47 o 
  -2   9   5      305.37      311.05     25.44 o 
  -1   9   5      199.01      149.65     21.93 o 
   0   9   5        0.58      -24.15     18.82 o 
   1   9   5       52.93        6.74     21.87 o 
   2   9   5        0.89        1.10     23.27 o 
   3   9   5        0.01        7.47     21.20 o 
   4   9   5       45.32       51.88     20.49 o 
   5   9   5        0.40        4.03     17.72 o 
   6   9   5        2.91       16.35     17.14 o 
  -6  10   5        6.61      -13.76     12.40 o 
  -5  10   5        2.75      -21.04     19.09 o 
  -4  10   5       12.81      -14.12     18.15 o 
  -3  10   5       48.74       39.95     19.18 o 
  -2  10   5        0.11      -24.47     16.32 o 
  -1  10   5        0.47      -10.86     17.72 o 
   0  10   5        7.37       14.52     21.17 o 
   1  10   5        0.87      -16.62     22.17 o 
   2  10   5        7.79       -6.56     24.89 o 
   3  10   5        2.95       11.56     23.21 o 
   4  10   5       60.91       93.48     22.57 o 
   5  10   5       10.93       18.73     18.94 o 
  -5  11   5       11.61       14.06     21.62 o 
  -4  11   5        0.28      -21.01     19.88 o 
  -3  11   5        3.98       -5.52     19.55 o 
  -2  11   5       17.27       -4.09     19.15 o 
  -1  11   5       38.14       22.45     21.20 o 
   0  11   5       58.05       27.78     23.79 o 
   1  11   5       85.64       34.28     25.19 o 
   2  11   5        7.10        0.30     25.19 o 
   3  11   5        0.06        8.39     21.65 o 
   4  11   5        0.10       20.43     21.65 o 
  -3  12   5        0.74       -5.43     21.29 o 
  -2  12   5        2.02      -27.42     20.46 o 
  -1  12   5        2.21        2.23     22.93 o 
   0  12   5        9.72      -14.18     22.75 o 
   1  12   5        0.01        0.34     24.76 o 
   2  12   5        5.50        3.20     24.89 o 
 -10   0   6       89.46       99.00     15.98 o 
  -9   0   6      162.36      163.41     16.13 o 
  -8   0   6      148.78      167.10     15.61 o 
  -7   0   6        5.21        9.48      8.48 o 
  -6   0   6        9.76        5.52      7.75 o 
  -5   0   6      583.50      493.24     18.88 o 
  -4   0   6     1844.60     1775.66     35.77 o 
  -3   0   6     3209.03     3419.75     54.38 o 
  -2   0   6     1447.26     1225.99     26.81 o 
  -1   0   6     5474.68     5596.54     54.60 o 
   0   0   6     4197.14     4145.36     58.04 o 
   1   0   6     5449.93     5205.22     76.09 o 
   2   0   6       34.90       51.47      4.45 o 
   3   0   6      249.68      226.16      8.30 o 
   4   0   6     1471.80     1543.05     28.21 o 
   5   0   6     1027.69      922.68     20.97 o 
   6   0   6      815.21      757.13     16.88 o 
   7   0   6      787.81      803.88     18.81 o 
   8   0   6      384.01      370.98     23.48 o 
   9   0   6      269.86      289.46     23.06 o 
  -9   1   6      155.24      167.11     20.94 o 
  -8   1   6      659.44      663.74     21.62 o 
  -7   1   6      804.17      769.19     29.45 o 
  -6   1   6     3811.28     3980.75     46.90 o 
  -5   1   6     1398.09     1419.42     23.01 o 
  -4   1   6     1850.96     1915.80     34.14 o 
  -3   1   6      697.95      706.74     22.93 o 
  -2   1   6      628.09      725.49     30.54 o 
  -1   1   6      699.44      711.49     10.72 o 
   0   1   6     4859.54     4551.16     38.37 o 
   1   1   6     7161.64     6970.26     67.98 o 
   2   1   6     7922.41     7896.75     62.18 o 
   3   1   6     7293.67     7599.45     52.10 o 
   4   1   6     2519.67     2557.48     22.19 o 
   5   1   6      774.27      819.85     15.81 o 
   6   1   6      145.94      159.35      8.23 o 
   7   1   6        1.29        2.40      5.72 o 
   8   1   6        0.41        0.77      6.44 o 
   9   1   6       10.35       18.92      9.39 o 
  -9   2   6      259.79      299.28     14.81 o 
  -8   2   6      199.57      201.04     11.24 o 
  -7   2   6        3.12       10.35      5.78 o 
  -6   2   6        4.03        5.72      5.47 o 
  -5   2   6      667.21      714.01     33.35 o 
  -4   2   6      934.59      994.60     18.03 o 
  -3   2   6     4493.06     4515.16     49.00 o 
  -2   2   6     5304.73     5453.96     54.80 o 
  -1   2   6     7575.51     7468.23     58.50 o 
   0   2   6     1410.46     1262.86     15.93 o 
   1   2   6      181.37      171.77      7.14 o 
   2   2   6       10.31        2.41      3.98 o 
   3   2   6        1.44        6.34      3.97 o 
   4   2   6      959.34      923.09     14.74 o 
   5   2   6     1196.14     1209.47     17.95 o 
   6   2   6     1171.31     1188.02     18.61 o 
   7   2   6      751.94      719.91     16.34 o 
   8   2   6      430.96      419.68     13.54 o 
   9   2   6      153.01      145.55     17.06 o 
  -9   3   6      141.94      102.71     11.09 o 
  -8   3   6      508.84      497.93     16.27 o 
  -7   3   6      613.05      600.79     16.18 o 
  -6   3   6      631.38      641.01     12.87 o 
  -5   3   6     1117.83     1130.62     16.06 o 
  -4   3   6     1299.72     1323.00     16.67 o 
  -3   3   6      510.51      475.12      9.14 o 
  -2   3   6        2.21        1.83      2.64 o 
  -1   3   6     1035.54     1065.59     18.33 o 
   0   3   6     4061.47     4053.53     41.65 o 
   1   3   6     5491.52     5236.04     44.63 o 
   2   3   6     2220.96     2179.07     23.99 o 
   3   3   6     1873.21     1921.30     24.50 o 
   4   3   6     1876.26     1955.46     23.20 o 
   5   3   6     1308.40     1375.02     38.94 o 
   6   3   6      795.81      831.45     22.41 o 
   7   3   6       46.20       44.69      7.13 o 
   8   3   6       23.37       26.35     10.48 o 
   9   3   6       61.75       47.04      9.08 o 
  -9   4   6      179.30      196.01     16.36 o 
  -8   4   6      108.10      128.29      8.08 o 
  -7   4   6      150.23      166.07      8.27 o 
  -6   4   6        7.27       11.33      4.81 o 
  -5   4   6     1288.26     1289.51     17.37 o 
  -4   4   6     1224.48     1213.34     18.17 o 
  -3   4   6     4069.44     4078.23     31.26 o 
  -2   4   6     3286.29     3324.14     26.18 o 
  -1   4   6     1372.85     1190.03     12.43 o 
   0   4   6     2127.91     2157.52     23.08 o 
   1   4   6      757.09      714.13     12.99 o 
   2   4   6       29.82       32.48      5.14 o 
   3   4   6      635.21      615.49     12.63 o 
   4   4   6      631.34      600.41     12.84 o 
   5   4   6      725.19      697.84     14.23 o 
   6   4   6     1476.75     1449.11     26.26 o 
   7   4   6      384.07      382.29     13.40 o 
   8   4   6      163.15      167.01     23.90 o 
   9   4   6       69.73       57.85      8.92 o 
  -9   5   6       23.76       15.17      6.71 o 
  -8   5   6      192.58      203.52      9.67 o 
  -7   5   6      639.78      646.03     15.10 o 
  -6   5   6      376.25      380.41     10.66 o 
  -5   5   6     1173.24     1256.11     17.22 o 
  -4   5   6      135.75      136.91      5.89 o 
  -3   5   6       33.81       52.12      4.92 o 
  -2   5   6       18.47       18.61      4.31 o 
  -1   5   6      243.27      231.63      8.33 o 
   0   5   6      334.07      292.00     11.22 o 
   1   5   6     1196.13     1169.30     20.23 o 
   2   5   6     2127.56     2113.66     24.48 o 
   3   5   6     3292.19     3373.17     33.65 o 
   4   5   6     1742.67     1799.67     22.64 o 
   5   5   6      208.62      224.41      9.41 o 
   6   5   6       17.08       31.56      6.54 o 
   7   5   6       37.78       39.96      7.19 o 
   8   5   6        4.58       10.59      7.57 o 
  -8   6   6       19.77       26.02      6.47 o 
  -7   6   6        0.21        5.24      5.50 o 
  -6   6   6       62.86       56.06      5.96 o 
  -5   6   6      115.42      106.97      6.27 o 
  -4   6   6      402.11      401.84      9.01 o 
  -3   6   6      970.54      891.38     12.09 o 
  -2   6   6     1757.60     1792.42     21.12 o 
  -1   6   6     1407.26     1366.32     20.98 o 
   0   6   6     1432.32     1404.07     18.26 o 
   1   6   6       32.33       32.05      5.39 o 
   2   6   6        3.87       10.32      5.02 o 
   3   6   6      195.96      168.62      8.06 o 
   4   6   6      548.87      519.07     20.22 o 
   5   6   6      305.73      280.89     24.71 o 
   6   6   6      223.65      212.42     13.96 o 
   7   6   6      146.62      147.13     15.36 o 
   8   6   6      136.57      139.78     12.61 o 
  -8   7   6       71.15       54.95     15.63 o 
  -7   7   6      198.87      206.60     16.12 o 
  -6   7   6      208.66      193.13      9.16 o 
  -5   7   6      331.70      343.01     10.95 o 
  -4   7   6       99.22      103.23      9.58 o 
  -3   7   6      212.08      253.42     22.64 o 
  -2   7   6        1.65       -5.34     12.96 o 
  -1   7   6      450.01      433.93     26.32 o 
   0   7   6      880.88      897.59     34.19 o 
   1   7   6     1427.33     1367.26     44.41 o 
   2   7   6     1500.12     1486.45     26.10 o 
   3   7   6      371.37      417.72     17.75 o 
   4   7   6      129.10      141.52     10.52 o 
   5   7   6      391.63      392.75     15.35 o 
   6   7   6       20.25       31.15      8.91 o 
   7   7   6        0.03        0.69      8.40 o 
  -7   8   6        0.58        3.66     11.25 o 
  -6   8   6       28.66       23.25     11.74 o 
  -5   8   6        3.13       -7.35     13.85 o 
  -4   8   6      433.44      416.18     25.68 o 
  -3   8   6      204.10      266.37     22.81 o 
  -2   8   6      345.20      431.33     27.48 o 
  -1   8   6      330.24      342.43     26.66 o 
   0   8   6      250.43      291.47     25.50 o 
   1   8   6       10.08       -3.02     19.67 o 
   2   8   6        0.46        3.96     22.97 o 
   3   8   6        1.65       20.07     20.65 o 
   4   8   6       52.98       76.25     20.37 o 
   5   8   6      144.78      123.94     20.46 o 
   6   8   6       47.09       34.43     17.38 o 
   7   8   6       77.84       41.51     17.81 o 
  -6   9   6      106.73      112.57     20.56 o 
  -5   9   6       97.05      125.71     21.20 o 
  -4   9   6       68.81       88.17     20.07 o 
  -3   9   6       32.17       16.47     17.02 o 
  -2   9   6       43.27       28.52     17.57 o 
  -1   9   6      265.85      190.43     23.12 o 
   0   9   6      403.61      380.43     30.01 o 
   1   9   6      236.47      235.14     28.42 o 
   2   9   6      322.50      297.26     33.21 o 
   3   9   6      219.21      135.38     25.10 o 
   4   9   6       83.71       83.41     22.05 o 
   5   9   6       50.15       70.45     19.98 o 
   6   9   6        2.05       17.72     18.33 o 
  -5  10   6       14.64        9.82     18.76 o 
  -4  10   6      176.02      211.99     25.92 o 
  -3  10   6       51.26       34.68     19.18 o 
  -2  10   6       80.11       39.31     19.92 o 
  -1  10   6       38.14       58.07     20.71 o 
   0  10   6       13.19        1.98     21.71 o 
   1  10   6       56.29       73.10     25.47 o 
   2  10   6        7.10       -4.57     24.25 o 
   3  10   6        9.12        6.65     22.02 o 
   4  10   6        3.34       11.59     20.49 o 
   5  10   6       66.16       38.55     20.59 o 
  -4  11   6        2.89        0.95     20.43 o 
  -3  11   6       48.37       60.81     21.20 o 
  -2  11   6        9.83        5.64     20.19 o 
  -1  11   6        1.13       -1.19     20.25 o 
   0  11   6       18.70      -15.22     22.17 o 
   1  11   6       46.13       39.68     26.20 o 
   2  11   6       66.25       82.04     26.78 o 
   3  11   6       55.33       32.69     23.64 o 
   4  11   6       65.25       56.76     23.00 o 
  -1  12   6       64.13       88.60     25.80 o 
   0  12   6        3.62       20.07     25.04 o 
   1  12   6        9.53       26.96     25.44 o 
  -9   1   7        1.92        0.03      7.15 o 
  -8   1   7        1.19        2.05      7.32 o 
  -7   1   7       44.74       40.93      7.73 o 
  -6   1   7       20.37       22.29      6.62 o 
  -5   1   7      116.50      117.12      8.19 o 
  -4   1   7       65.23       71.90      6.61 o 
  -3   1   7       76.72       80.91      7.05 o 
  -2   1   7       43.79       38.12      5.95 o 
  -1   1   7      644.96      683.12     21.75 o 
   0   1   7       37.45       44.34      4.91 o 
   1   1   7      482.18      453.27     16.81 o 
   2   1   7       23.68       27.92      5.11 o 
   3   1   7       83.31       94.19      7.87 o 
   4   1   7       22.42       27.57      4.97 o 
   5   1   7      114.95      116.72     11.91 o 
   6   1   7       22.95       19.91     15.40 o 
   7   1   7       75.47       62.86     10.74 o 
   8   1   7       71.87       72.22     12.34 o 
   9   1   7        3.45        0.88      9.62 o 
  -9   2   7        1.20        9.64      7.92 o 
  -8   2   7        2.16        0.49      6.67 o 
  -7   2   7       17.96       34.15      7.48 o 
  -6   2   7      422.98      449.82     24.20 o 
  -5   2   7       77.38       85.40     14.03 o 
  -4   2   7        0.05        0.61      4.83 o 
  -3   2   7        4.49        3.27      7.03 o 
  -2   2   7      654.68      705.78     12.05 o 
  -1   2   7       78.91       84.00      8.30 o 
   0   2   7      122.80      125.49      6.43 o 
   1   2   7       76.52       89.67      6.24 o 
   2   2   7       26.43       24.09      4.76 o 
   3   2   7      109.08      111.58      7.56 o 
   4   2   7       50.60       51.04      5.63 o 
   5   2   7       25.63       19.43      5.72 o 
   6   2   7        0.07        1.85      6.95 o 
   7   2   7        0.26       -3.98      7.27 o 
   8   2   7        8.21       10.92      9.22 o 
   9   2   7        1.00        3.54      9.50 o 
  -9   3   7        1.95        9.68      8.18 o 
  -8   3   7        3.67        7.09      7.22 o 
  -7   3   7       19.92       19.47     12.34 o 
  -6   3   7      109.63       98.36     17.46 o 
  -5   3   7       11.45       16.04      5.84 o 
  -4   3   7        2.86        7.77      5.40 o 
  -3   3   7        7.61       13.91      4.45 o 
  -2   3   7      258.11      313.24      9.04 o 
  -1   3   7       64.59       55.13      7.97 o 
   0   3   7       18.54       18.07      4.80 o 
   1   3   7       59.61       45.64      6.01 o 
   2   3   7       10.68       11.41      4.84 o 
   3   3   7       47.26       49.92      5.92 o 
   4   3   7        1.62        0.65      4.94 o 
   5   3   7       14.15       15.01      5.55 o 
   6   3   7       34.58       43.45      6.84 o 
   7   3   7        6.90       13.53      6.76 o 
   8   3   7        0.68        7.17      8.94 o 
  -9   4   7        1.99        9.41      8.04 o 
  -8   4   7       23.80       20.30      8.19 o 
  -7   4   7       57.74       72.07      8.52 o 
  -6   4   7        3.43       -1.41      4.72 o 
  -5   4   7      175.45      184.24      9.93 o 
  -4   4   7        0.03       -0.60      3.91 o 
  -3   4   7        0.05        3.90      4.55 o 
  -2   4   7       97.60      103.52      9.89 o 
  -1   4   7       16.39       21.45      5.17 o 
   0   4   7       41.10       38.49      6.68 o 
   1   4   7        0.22       12.60      7.46 o 
   2   4   7        4.07       -0.25      5.07 o 
   3   4   7      215.97      234.90     13.74 o 
   4   4   7       53.91       53.63      6.50 o 
   5   4   7       14.34       18.18      5.84 o 
   6   4   7        6.42        6.97      6.17 o 
   7   4   7        0.91       13.75      6.85 o 
   8   4   7        0.06        5.67      7.36 o 
  -8   5   7        0.04        0.60      5.97 o 
  -7   5   7        1.04       -5.29      5.13 o 
  -6   5   7        2.72        4.26      7.62 o 
  -5   5   7      174.21      166.14      9.42 o 
  -4   5   7      139.03      148.08      7.56 o 
  -3   5   7       10.39       19.43      5.27 o 
  -2   5   7       81.47       71.20      6.21 o 
  -1   5   7        0.15        1.53      4.81 o 
   0   5   7        0.36       -0.31      4.86 o 
   1   5   7       31.11       27.90      5.65 o 
   2   5   7        1.14        5.04      5.57 o 
   3   5   7      129.22      161.11      8.35 o 
   4   5   7      154.51      185.69      9.21 o 
   5   5   7       37.93       51.54      6.87 o 
   6   5   7        2.12       -1.11      7.23 o 
   7   5   7       10.10        3.89      6.75 o 
   8   5   7        8.05       10.26      7.52 o 
  -8   6   7        0.18        0.54      5.95 o 
  -7   6   7       28.27       22.88      6.86 o 
  -6   6   7       50.75       54.74      7.20 o 
  -5   6   7       15.49       12.66      5.51 o 
  -4   6   7       22.32       12.69      5.31 o 
  -3   6   7       42.53       43.83      5.96 o 
  -2   6   7       45.24       50.18      6.05 o 
  -1   6   7      150.08      133.53      9.47 o 
   0   6   7        0.11       -0.13      7.46 o 
   1   6   7      282.72      299.18     10.95 o 
   2   6   7       11.27        8.18      5.52 o 
   3   6   7       19.12       22.03      5.88 o 
   4   6   7        1.81       -3.33      6.17 o 
   5   6   7       10.52       31.12      6.79 o 
   6   6   7       51.58       61.93      7.65 o 
   7   6   7        2.46        2.06      6.88 o 
  -7   7   7        0.87        9.55      7.64 o 
  -6   7   7       14.47       13.50      7.81 o 
  -5   7   7        3.72       -6.74      7.20 o 
  -4   7   7       82.52       86.99     14.65 o 
  -3   7   7       77.75       78.75      9.28 o 
  -2   7   7       27.31        7.53     14.49 o 
  -1   7   7        2.27       10.55     14.52 o 
   0   7   7       21.32       15.49     16.87 o 
   1   7   7      137.42      143.30     10.41 o 
   2   7   7      140.74      160.66     26.90 o 
   3   7   7       15.32       25.53      7.67 o 
   4   7   7       11.35        6.62     11.83 o 
   5   7   7        9.46        0.93      7.79 o 
   6   7   7       20.91       20.79      9.50 o 
   7   7   7        5.37       -0.44      8.72 o 
  -7   8   7       10.81       13.94     15.95 o 
  -6   8   7       10.25       13.24     15.40 o 
  -5   8   7        1.47        0.15     15.04 o 
  -4   8   7        0.36        2.90     15.25 o 
  -3   8   7        0.42      -17.90     14.58 o 
  -2   8   7       30.55       30.74     17.05 o 
  -1   8   7      100.49       79.51     19.18 o 
   0   8   7        2.18       23.00     19.18 o 
   1   8   7       34.20       33.97     21.78 o 
   2   8   7       14.60      -18.60     23.24 o 
   3   8   7       93.08      125.32     24.06 o 
   4   8   7       59.79       71.64     20.46 o 
   5   8   7       27.92       29.77     17.69 o 
   6   8   7       11.27       16.90     17.81 o 
  -6   9   7        5.70        7.44     17.29 o 
  -5   9   7        2.49      -10.46     16.07 o 
  -4   9   7        0.39      -21.41     15.77 o 
  -3   9   7        4.01       -5.95     16.99 o 
  -2   9   7       48.55       36.81     18.73 o 
  -1   9   7       35.43       12.63     19.00 o 
   0   9   7        0.12      -11.96     20.19 o 
   1   9   7        4.69      -10.77     22.78 o 
   2   9   7       16.15       -8.57     23.15 o 
   3   9   7       21.28       51.21     23.18 o 
   4   9   7       19.12       -0.43     19.15 o 
   5   9   7        0.28       32.39     19.31 o 
  -5  10   7       13.53        7.41     18.12 o 
  -4  10   7       31.22       24.18     19.82 o 
  -3  10   7        0.11      -11.77     17.90 o 
  -2  10   7        2.35      -13.48     17.99 o 
  -1  10   7        0.16       25.95     20.71 o 
   0  10   7        1.39      -11.35     21.75 o 
   1  10   7       50.25       44.31     25.28 o 
   2  10   7       71.14       71.18     26.50 o 
   3  10   7        0.43      -13.45     21.56 o 
   4  10   7        2.12       11.35     20.40 o 
  -3  11   7       48.92       13.88     20.53 o 
  -2  11   7       30.65      -10.49     19.55 o 
  -1  11   7        0.05      -30.38     20.25 o 
   0  11   7       17.31      -14.36     22.20 o 
   1  11   7        5.72       16.04     25.22 o 
   2  11   7       12.41      -14.79     24.28 o 
   3  11   7        3.03       15.98     22.81 o 
  -9   0   8      153.21      158.13     18.15 o 
  -8   0   8      212.19      216.81     18.30 o 
  -7   0   8      693.08      762.66     28.12 o 
  -6   0   8       12.79       23.06      9.15 o 
  -5   0   8       32.31       30.07      9.12 o 
  -4   0   8      455.48      438.87     19.06 o 
  -3   0   8     1476.08     1617.43     36.72 o 
  -2   0   8     4258.92     4522.37     71.21 o 
  -1   0   8     3758.63     3727.87     61.85 o 
   0   0   8     2455.65     2310.47     44.77 o 
   1   0   8     3960.86     3574.00     61.42 o 
   2   0   8     1041.38      873.80     27.66 o 
   3   0   8      239.70      209.70     15.61 o 
   4   0   8       15.51       18.88     11.38 o 
   5   0   8        7.03        0.76     10.13 o 
   6   0   8       10.37       20.56     11.71 o 
   7   0   8      160.70      118.18     16.47 o 
   8   0   8      213.18      258.07     22.78 o 
  -9   1   8       15.81       19.22      8.94 o 
  -8   1   8       64.34       60.41     11.28 o 
  -7   1   8      763.55      779.96     28.18 o 
  -6   1   8      593.02      543.50     16.38 o 
  -5   1   8     3902.58     4113.56     49.14 o 
  -4   1   8     3905.15     4077.62     47.97 o 
  -3   1   8     3323.29     3268.06     40.59 o 
  -2   1   8     3021.10     2893.01     28.82 o 
  -1   1   8      627.85      509.45     10.81 o 
   0   1   8       10.34       14.45      6.05 o 
   1   1   8      346.25      342.95     14.38 o 
   2   1   8      868.33      821.39     18.43 o 
   3   1   8     1155.39     1084.06     57.76 o 
   4   1   8     1176.40     1260.43     38.84 o 
   5   1   8      805.98      949.39     22.65 o 
   6   1   8      656.52      717.72     21.01 o 
   7   1   8       72.07       77.79     23.01 o 
   8   1   8       10.80       20.93      9.67 o 
  -9   2   8      164.71      195.02     13.23 o 
  -8   2   8      193.23      206.52     15.51 o 
  -7   2   8      236.32      255.54     12.88 o 
  -6   2   8       64.08       72.52      8.51 o 
  -5   2   8       44.73       37.64      7.20 o 
  -4   2   8      324.26      372.51     13.35 o 
  -3   2   8     1052.18     1102.70     34.37 o 
  -2   2   8     2794.24     2736.20     28.24 o 
  -1   2   8     3562.70     3543.18     33.85 o 
   0   2   8     4009.29     3763.20     41.57 o 
   1   2   8     3025.52     2842.07     36.75 o 
   2   2   8     1003.16     1033.73     24.83 o 
   3   2   8      854.23      902.46     20.75 o 
   4   2   8      167.74      172.62     11.29 o 
   5   2   8       77.25       81.33     10.10 o 
   6   2   8      277.38      253.53     13.93 o 
   7   2   8      197.66      213.97     14.31 o 
   8   2   8      110.82      108.69     12.43 o 
  -8   3   8      145.11      122.97     11.15 o 
  -7   3   8      882.15      794.71     30.89 o 
  -6   3   8     1372.50     1321.65     44.62 o 
  -5   3   8     1269.72     1226.82     23.07 o 
  -4   3   8     1342.65     1349.67     23.71 o 
  -3   3   8     1800.04     1787.87     24.86 o 
  -2   3   8     1352.57     1275.72     19.64 o 
  -1   3   8      567.34      541.18     11.99 o 
   0   3   8      229.35      219.36     12.14 o 
   1   3   8        5.37        6.96      5.66 o 
   2   3   8     1261.05     1313.38     22.82 o 
   3   3   8     1426.05     1443.26     20.31 o 
   4   3   8     1334.26     1403.22     26.48 o 
   5   3   8      376.40      351.00     19.56 o 
   6   3   8       43.90       37.05      9.37 o 
   7   3   8       12.82       13.14      9.27 o 
   8   3   8        6.26       20.24      9.72 o 
  -8   4   8      328.07      326.96     29.05 o 
  -7   4   8      121.90      128.53     10.17 o 
  -6   4   8      121.84      136.95      9.96 o 
  -5   4   8       38.08       33.19      8.89 o 
  -4   4   8      207.43      215.50      8.76 o 
  -3   4   8      215.52      227.18      9.25 o 
  -2   4   8     1124.39     1107.01     17.24 o 
  -1   4   8     2845.28     2838.28     44.08 o 
   0   4   8     3584.31     3284.14     42.01 o 
   1   4   8     2785.86     2780.87     36.76 o 
   2   4   8     2368.86     2498.30     32.62 o 
   3   4   8      369.56      415.88     15.88 o 
   4   4   8       27.32       19.22      6.00 o 
   5   4   8       20.61       19.53      6.30 o 
   6   4   8       71.27       69.37      9.97 o 
   7   4   8      145.17      144.85     12.36 o 
   8   4   8      125.92      149.52     13.20 o 
  -8   5   8       53.94       46.62     13.39 o 
  -7   5   8      124.09       96.21     14.93 o 
  -6   5   8      760.51      761.92     18.98 o 
  -5   5   8      810.48      757.40     15.06 o 
  -4   5   8     1369.87     1403.79     22.36 o 
  -3   5   8     1298.74     1277.99     18.82 o 
  -2   5   8      512.58      509.71     12.54 o 
  -1   5   8      297.24      289.49     10.27 o 
   0   5   8       24.33       24.54      5.92 o 
   1   5   8      200.74      192.86      9.07 o 
   2   5   8      441.92      461.50     13.09 o 
   3   5   8       70.22       81.87      7.51 o 
   4   5   8      267.28      304.58     11.46 o 
   5   5   8      403.65      470.01     13.44 o 
   6   5   8      160.43      160.41     13.91 o 
   7   5   8       97.96      107.54     11.28 o 
  -7   6   8      114.36      120.69     12.17 o 
  -6   6   8      151.36      167.75     18.14 o 
  -5   6   8       37.60       42.93      6.59 o 
  -4   6   8       50.17       41.11      6.57 o 
  -3   6   8      468.74      465.82     14.38 o 
  -2   6   8      974.76      925.15     22.69 o 
  -1   6   8     1342.38     1274.03     18.84 o 
   0   6   8     1230.73     1257.83     18.99 o 
   1   6   8      689.51      691.77     15.03 o 
   2   6   8      486.43      553.21     15.31 o 
   3   6   8      205.96      208.59      9.75 o 
   4   6   8      133.83      183.16      9.71 o 
   5   6   8        0.02        8.88      6.50 o 
   6   6   8       44.71       37.81      7.74 o 
   7   6   8       55.13       51.91      8.37 o 
  -7   7   8       43.32       42.50      9.79 o 
  -6   7   8      191.19      210.89     21.04 o 
  -5   7   8      393.22      387.45     24.00 o 
  -4   7   8      853.01      849.87     20.73 o 
  -3   7   8      985.49     1009.94     35.04 o 
  -2   7   8      496.16      493.73     34.34 o 
  -1   7   8       64.56       73.23     17.90 o 
   0   7   8        7.23      -20.56     17.23 o 
   1   7   8        1.82        0.79      7.80 o 
   2   7   8        3.36        9.42     22.36 o 
   3   7   8      266.94      278.99     29.72 o 
   4   7   8      256.58      278.63     35.19 o 
   5   7   8      140.59      160.94     39.37 o 
   6   7   8      147.45      157.24     44.79 o 
  -6   8   8        7.55       -0.76     14.79 o 
  -5   8   8       13.58       11.19     15.10 o 
  -4   8   8        0.37        1.37     15.43 o 
  -3   8   8      106.00      109.52     19.52 o 
  -2   8   8      253.81      210.95     23.03 o 
  -1   8   8      263.14      252.31     24.70 o 
   0   8   8      286.28      284.70     27.81 o 
   1   8   8      407.41      342.71     31.05 o 
   2   8   8      202.87      210.86     28.73 o 
   3   8   8       44.23       30.77     20.98 o 
   4   8   8       66.06       64.32     20.53 o 
   5   8   8        1.19       24.46     17.81 o 
  -5   9   8      186.61      209.31     24.67 o 
  -4   9   8      121.37      135.69     22.29 o 
  -3   9   8       51.82       66.03     20.25 o 
  -2   9   8      204.97      113.39     21.50 o 
  -1   9   8      481.04      466.80     31.41 o 
   0   9   8      162.59      135.59     25.28 o 
   1   9   8       21.91        3.08     23.94 o 
   2   9   8       87.22       33.06     24.86 o 
   4   9   8      123.48      103.21     22.93 o 
   5   9   8       45.26       73.74     20.46 o 
  -4  10   8        0.78       -3.20     18.39 o 
  -3  10   8       14.17        6.77     19.00 o 
  -2  10   8       24.34       -8.26     19.49 o 
  -1  10   8       57.76        4.51     20.31 o 
   0  10   8      147.16      163.38     28.33 o 
   1  10   8      137.94      134.31     29.00 o 
   2  10   8      111.50      117.57     27.54 o 
   3  10   8       50.22       57.09     23.48 o 
  -1  11   8        1.58      -19.95     21.78 o 
   0  11   8        0.30      -14.64     23.57 o 
   1  11   8        0.45        6.16     25.92 o 
  -8   1   9        0.13       -4.12      7.55 o 
  -7   1   9        1.44      -10.86      8.43 o 
  -6   1   9       97.11       90.85     17.17 o 
  -5   1   9      128.40      126.74     10.07 o 
  -4   1   9        7.36        6.22     12.15 o 
  -3   1   9      134.35      124.03      9.48 o 
  -2   1   9      389.18      371.97     13.86 o 
  -1   1   9      114.50      102.56     10.42 o 
   0   1   9        1.03        9.70      6.50 o 
   1   1   9      175.64      144.09     10.07 o 
   2   1   9       59.64       39.87      7.33 o 
   3   1   9       11.22       17.75      7.89 o 
   4   1   9       14.46        7.30      8.19 o 
   5   1   9       30.20       22.60      9.71 o 
   6   1   9        0.14        7.72      8.99 o 
   7   1   9        6.61        2.04      9.90 o 
   8   1   9       14.84       15.63     10.47 o 
  -8   2   9        0.35       -9.27      7.87 o 
  -7   2   9       20.91       27.53      8.53 o 
  -6   2   9       17.17       20.66      9.76 o 
  -5   2   9       20.82       11.14      7.28 o 
  -4   2   9        0.15       -0.03      6.78 o 
  -3   2   9       18.49       23.03     11.42 o 
  -2   2   9       27.93       28.05      5.69 o 
  -1   2   9       77.63       71.63      7.99 o 
   0   2   9        0.22       -7.91      6.11 o 
   1   2   9       91.72       82.71      8.74 o 
   2   2   9       18.84        9.84      6.74 o 
   3   2   9      100.41      127.86     10.40 o 
   4   2   9       14.01       24.56      8.55 o 
   5   2   9        0.09        6.96      8.53 o 
   6   2   9        7.25       13.43     12.67 o 
   7   2   9       28.95       34.77     10.12 o 
  -8   3   9       32.48       30.50      9.42 o 
  -7   3   9        0.49        2.68      6.84 o 
  -6   3   9       24.02       19.25      7.42 o 
  -5   3   9        0.15       -4.51      6.73 o 
  -4   3   9       14.64       24.01      5.81 o 
  -3   3   9       16.09       14.03      5.44 o 
  -2   3   9        8.76       16.56      5.79 o 
  -1   3   9      184.11      213.07     10.59 o 
   0   3   9      560.92      532.68     15.69 o 
   1   3   9       79.95       68.72      8.34 o 
   2   3   9        8.79       18.36      8.13 o 
   3   3   9       32.10       16.73      7.71 o 
   4   3   9        3.18        3.47      7.31 o 
   5   3   9        0.30        4.08      8.27 o 
   6   3   9       26.87       35.13      9.99 o 
   7   3   9        1.31       -3.13      9.30 o 
  -8   4   9       16.32       10.11      8.55 o 
  -7   4   9        0.21        7.48      7.65 o 
  -6   4   9       52.49       52.38      8.64 o 
  -5   4   9        4.26       10.05      5.74 o 
  -4   4   9        8.11        6.93      5.67 o 
  -3   4   9        3.20       -3.94      5.48 o 
  -2   4   9        9.94        8.80      6.31 o 
  -1   4   9       14.15       17.67      5.92 o 
   0   4   9        0.50        0.65      5.69 o 
   1   4   9        8.62        8.61      5.98 o 
   2   4   9        1.27       -2.23      6.68 o 
   3   4   9       82.93       79.68      9.22 o 
   4   4   9       28.10       22.03      8.11 o 
   5   4   9       24.37       10.64      8.69 o 
   6   4   9        0.70        2.91      8.75 o 
   7   4   9        0.52        0.43      9.30 o 
  -7   5   9       24.94       19.09      8.23 o 
  -6   5   9       15.04       18.58      8.28 o 
  -5   5   9      113.64      111.87      8.20 o 
  -4   5   9       26.19       23.28      6.41 o 
  -3   5   9       19.52       21.55      6.46 o 
  -2   5   9        0.68       -4.93      5.63 o 
  -1   5   9       85.34       85.25      7.36 o 
   0   5   9        0.29       -7.14      5.70 o 
   1   5   9      111.18      129.84      8.68 o 
   2   5   9      171.79      197.95     10.09 o 
   3   5   9        8.49        7.29      6.36 o 
   4   5   9       21.53        8.90     10.95 o 
   5   5   9       48.89       37.74     11.79 o 
   6   5   9        9.10        9.55      8.92 o 
   7   5   9        0.89       -8.69      9.09 o 
  -7   6   9        2.53        9.80      6.95 o 
  -6   6   9       17.92       21.09      6.95 o 
  -5   6   9       74.24       74.29      7.96 o 
  -4   6   9       44.39       34.39      7.46 o 
  -3   6   9        7.15        4.70      6.18 o 
  -2   6   9       11.32        9.60      6.42 o 
  -1   6   9       10.43       10.86      5.98 o 
   0   6   9       48.31       44.82      7.06 o 
   1   6   9      112.64      104.82      8.35 o 
   2   6   9       17.21       16.61      6.77 o 
   3   6   9      190.42      199.40     10.47 o 
   4   6   9       19.58       13.99     10.21 o 
   5   6   9        9.02       15.99      8.77 o 
   6   6   9        0.27       -1.95      9.01 o 
  -6   7   9        1.37        6.80     13.72 o 
  -5   7   9        3.66        9.42     13.97 o 
  -4   7   9       18.45        4.88     14.52 o 
  -3   7   9       33.80       25.04     15.74 o 
  -2   7   9      151.01      137.49     20.37 o 
  -1   7   9       48.52       22.32     17.90 o 
   0   7   9        0.24      -25.07     17.66 o 
   1   7   9       23.29       28.44      9.94 o 
   2   7   9       89.62      101.11     11.28 o 
   3   7   9        0.23       10.27     21.96 o 
   4   7   9       44.24       74.60     13.30 o 
   5   7   9        4.92        8.67      9.78 o 
   6   7   9        3.82       19.88     12.47 o 
  -5   8   9        2.36       -8.42     15.04 o 
  -4   8   9       12.90       -5.58     15.98 o 
  -3   8   9       26.09        4.57     16.62 o 
  -2   8   9        4.41       -2.38     16.99 o 
  -1   8   9       42.77       16.99     18.94 o 
   0   8   9      142.24      111.38     24.03 o 
   1   8   9       72.23       52.67     25.13 o 
   2   8   9       27.17       40.56     24.25 o 
   3   8   9       20.50       37.42     20.95 o 
   4   8   9        6.74       36.02     20.37 o 
   5   8   9        0.27       -3.54     17.66 o 
  -4   9   9       13.81       -2.17     17.44 o 
  -3   9   9        6.73       -1.13     18.18 o 
  -2   9   9        0.47       -3.42     18.09 o 
  -1   9   9       15.32        4.00     20.31 o 
   0   9   9       30.17       36.14     24.31 o 
   1   9   9        7.31        6.50     24.64 o 
   2   9   9        0.47       11.77     24.28 o 
   3   9   9        0.39       18.60     21.41 o 
   4   9   9       11.18       22.32     20.19 o 
  -3  10   9       24.57       10.52     20.49 o 
  -2  10   9       41.10       -7.75     19.98 o 
  -1  10   9       14.06       -6.28     21.23 o 
   0  10   9        1.37      -13.30     23.33 o 
   1  10   9        1.58      -34.72     23.15 o 
   2  10   9        7.49        5.00     24.46 o 
  -8   0  10      244.55      229.56     20.19 o 
  -7   0  10      464.08      517.67     26.47 o 
  -6   0  10      622.74      645.83     27.63 o 
  -5   0  10      237.67      214.43     17.75 o 
  -4   0  10        9.06        4.21     10.70 o 
  -3   0  10        3.55        0.98     10.31 o 
  -2   0  10        0.65       -2.53      9.33 o 
  -1   0  10      317.54      323.34     19.67 o 
   0   0  10     2318.98     2094.03     45.11 o 
   1   0  10      724.85      681.20     26.53 o 
   2   0  10     3091.77     2809.08     57.43 o 
   3   0  10     1163.13     1152.70     36.14 o 
   4   0  10      561.17      579.22     28.21 o 
   5   0  10      250.95      247.34     21.44 o 
   6   0  10        5.23       11.22     14.03 o 
   7   0  10        0.76        9.09     15.13 o 
  -8   1  10       38.37       74.08     11.03 o 
  -7   1  10        4.88        3.45     10.77 o 
  -6   1  10       97.88       91.78     10.62 o 
  -5   1  10      191.04      199.63     17.61 o 
  -4   1  10      375.30      401.63     15.26 o 
  -3   1  10     1161.17     1201.36     24.72 o 
  -2   1  10     1298.43     1301.61     25.21 o 
  -1   1  10     1368.09     1251.82     28.33 o 
   0   1  10     2005.97     1867.29     30.14 o 
   1   1  10      378.44      338.20     13.75 o 
   2   1  10       29.32       38.47      8.61 o 
   3   1  10       50.15       45.76     15.33 o 
   4   1  10      253.57      222.44     13.91 o 
   5   1  10      361.57      369.28     17.52 o 
   6   1  10      141.27      172.62     13.84 o 
   7   1  10      157.16      164.59     14.51 o 
  -8   2  10      106.73      114.01     12.85 o 
  -7   2  10      237.04      212.64     13.74 o 
  -6   2  10      329.87      350.25     15.02 o 
  -5   2  10      556.44      588.17     18.50 o 
  -4   2  10      445.80      454.01     16.42 o 
  -3   2  10       16.14       11.98      7.88 o 
  -2   2  10      303.18      324.94     14.54 o 
  -1   2  10      502.62      474.04     15.86 o 
   0   2  10     1211.02     1122.13     63.59 o 
   1   2  10     1001.87      894.22     59.99 o 
   2   2  10     1842.95     1697.99     56.10 o 
   3   2  10      804.47      850.65     22.19 o 
   4   2  10      563.54      556.99     28.04 o 
   5   2  10      310.57      365.77     17.06 o 
   6   2  10       80.11       80.91     12.03 o 
   7   2  10       19.78       31.82     11.47 o 
  -7   3  10       66.24       85.78     10.92 o 
  -6   3  10        2.13       -2.34      7.68 o 
  -5   3  10      241.26      237.50     13.17 o 
  -4   3  10     1112.36     1128.66     24.12 o 
  -3   3  10     1735.92     1688.35     29.24 o 
  -2   3  10     1640.21     1622.51     28.20 o 
  -1   3  10     1052.76      992.43     21.52 o 
   0   3  10       87.75       77.30     14.72 o 
   1   3  10       35.77       48.90      8.36 o 
   2   3  10       58.36       67.24     28.87 o 
   3   3  10       26.11       23.57      8.17 o 
   4   3  10       43.78       49.53     12.38 o 
   5   3  10      217.69      252.68     21.65 o 
   6   3  10      212.30      239.18     15.49 o 
   7   3  10      140.86      141.69     14.27 o 
  -7   4  10      202.86      204.55     19.03 o 
  -6   4  10      232.79      269.32     13.92 o 
  -5   4  10      286.13      293.13     11.19 o 
  -4   4  10      310.10      311.71     11.53 o 
  -3   4  10      175.51      169.51      9.26 o 
  -2   4  10       13.28        3.21      6.15 o 
  -1   4  10      282.76      296.45     27.43 o 
   0   4  10      970.02      897.28     20.49 o 
   1   4  10     1597.71     1668.38     39.85 o 
   2   4  10      575.23      599.01     19.44 o 
   3   4  10      764.80      799.98     21.45 o 
   4   4  10      647.57      743.73     21.33 o 
   5   4  10      184.69      244.42     32.97 o 
   6   4  10      125.59      148.84     13.44 o 
  -7   5  10        6.80        3.70      9.05 o 
  -6   5  10      107.18       95.45      8.76 o 
  -5   5  10      167.23      142.39      9.38 o 
  -4   5  10      411.34      409.02     12.81 o 
  -3   5  10      371.49      379.21     12.67 o 
  -2   5  10      731.52      693.67     23.32 o 
  -1   5  10     1064.61     1049.02     27.53 o 
   0   5  10      372.33      377.12     14.69 o 
   1   5  10      214.44      204.67     11.52 o 
   2   5  10        3.84        4.23     11.76 o 
   3   5  10      236.68      267.47     13.69 o 
   4   5  10       80.88       71.74     10.06 o 
   5   5  10       68.26       67.01     10.75 o 
   6   5  10       98.31      113.46     12.67 o 
  -6   6  10      245.85      279.40     19.53 o 
  -5   6  10      138.34      159.15      9.92 o 
  -4   6  10       60.07       69.58      8.77 o 
  -3   6  10        1.23        0.01      7.02 o 
  -2   6  10       16.44        5.54      6.58 o 
  -1   6  10       59.50       64.50      7.56 o 
   0   6  10      116.76      112.07      8.84 o 
   1   6  10      871.03      877.25     20.94 o 
   2   6  10      786.51      844.46     29.06 o 
   3   6  10      832.03      929.75     27.11 o 
   4   6  10      359.09      430.13     17.02 o 
   5   6  10       61.60       79.67     11.17 o 
  -5   7  10       58.35       56.39     17.38 o 
  -4   7  10      240.10      234.56     22.66 o 
  -3   7  10      231.39      217.15     22.23 o 
  -2   7  10      348.40      315.65     25.31 o 
  -1   7  10      323.31      282.84     25.74 o 
   0   7  10      314.06      306.17     28.64 o 
   1   7  10      148.93      194.82     27.78 o 
   2   7  10       20.39       18.56      9.17 o 
   3   7  10        0.33       11.68     10.52 o 
   4   7  10      127.68      162.68     17.51 o 
   5   7  10      127.29      161.58     18.24 o 
  -4   8  10       46.05       34.89     18.82 o 
  -3   8  10        6.01       -6.10     17.66 o 
  -2   8  10        3.52       -3.90     18.18 o 
  -1   8  10      302.07      260.82     26.56 o 
   0   8  10      275.19      247.52     28.76 o 
   1   8  10      217.40      199.40     29.58 o 
   2   8  10      228.63      197.81     28.42 o 
   3   8  10      176.71      182.56     26.35 o 
  -3   9  10      272.43      262.65     27.42 o 
  -2   9  10      297.10      253.41     27.48 o 
  -1   9  10      100.47       80.76     23.73 o 
   0   9  10      125.18       96.65     26.41 o 
   1   9  10       26.29       53.31     25.56 o 
   2   9  10        0.49       45.08     25.04 o 
  -7   1  11       17.98       12.57      9.10 o 
  -6   1  11        8.27        7.02      9.13 o 
  -5   1  11       18.32       20.09     11.62 o 
  -4   1  11       46.43       60.88      9.38 o 
  -3   1  11        0.82       -5.62      8.08 o 
  -2   1  11       36.68       32.32      8.28 o 
  -1   1  11       75.76       65.98      8.96 o 
   0   1  11       16.19       15.09      7.98 o 
   1   1  11      123.68      132.50     10.87 o 
   2   1  11        0.88       -4.46      8.65 o 
   3   1  11       15.19       12.98      8.17 o 
   4   1  11        0.36        0.71      9.15 o 
   5   1  11       22.05       23.60      9.91 o 
   6   1  11        1.45        8.63     23.15 o 
  -7   2  11        4.01        1.84      9.51 o 
  -6   2  11       57.62       66.15     13.21 o 
  -5   2  11       43.69       58.94     10.32 o 
  -4   2  11       89.59       96.20     10.91 o 
  -3   2  11       67.45       67.67     11.10 o 
  -2   2  11      120.75      116.27     10.72 o 
  -1   2  11       40.41       36.25      8.61 o 
   0   2  11      150.37      144.57     11.00 o 
   1   2  11       37.75       38.93      8.70 o 
   2   2  11        3.02        4.55      7.15 o 
   3   2  11       25.89       28.81      9.09 o 
   4   2  11        6.00       10.96      9.47 o 
   5   2  11        0.20        1.22      9.37 o 
   6   2  11        0.51        2.29     15.46 o 
  -7   3  11        0.26        8.58      9.46 o 
  -6   3  11        2.32        0.65      9.37 o 
  -5   3  11        2.88       -7.49      8.51 o 
  -4   3  11       28.20       36.40      9.25 o 
  -3   3  11        0.26        4.62      8.28 o 
  -2   3  11       52.28       32.76     12.61 o 
  -1   3  11       16.36       17.47      8.07 o 
   0   3  11       44.62       44.47      8.74 o 
   1   3  11       57.47       41.03      8.68 o 
   2   3  11       85.48       79.67     10.01 o 
   3   3  11        0.18       11.39      7.84 o 
   4   3  11        1.36       -0.51      8.57 o 
   5   3  11       21.92       14.09      9.60 o 
   6   3  11        9.61        7.64     10.55 o 
  -6   4  11        2.19       -2.90      9.00 o 
  -5   4  11       10.62       11.95      8.92 o 
  -4   4  11        3.13        4.48      8.46 o 
  -3   4  11        0.08      -11.68      7.78 o 
  -2   4  11       56.81       48.26      8.93 o 
  -1   4  11        6.51       10.33      7.52 o 
   0   4  11      112.55      112.25      9.95 o 
   1   4  11      143.93      142.17     11.06 o 
   2   4  11       98.04       88.41     10.24 o 
   3   4  11        0.90        4.09      8.20 o 
   4   4  11        1.54       13.46      9.36 o 
   5   4  11       16.70       18.34     10.06 o 
  -6   5  11        8.53       10.88      7.65 o 
  -5   5  11        0.19       -0.31      7.07 o 
  -4   5  11        2.65       -1.36      8.23 o 
  -3   5  11       10.08       -0.37      8.29 o 
  -2   5  11        0.15       -4.07      8.46 o 
  -1   5  11      125.37      109.85     10.14 o 
   0   5  11        0.81       -0.64      7.24 o 
   1   5  11        0.45        8.84      7.79 o 
   2   5  11       47.09       44.61      9.76 o 
   3   5  11       51.92       60.20     13.43 o 
   4   5  11       76.22       81.21     16.62 o 
   5   5  11       27.24       45.32     10.87 o 
  -5   6  11        5.40       -4.49      7.43 o 
  -4   6  11        6.59        5.36      7.46 o 
  -3   6  11        6.67        5.45      7.79 o 
  -2   6  11        1.08        2.10      7.60 o 
  -1   6  11       31.79       23.33      7.73 o 
   0   6  11       36.79       47.95      8.74 o 
   1   6  11        3.30        1.11      7.26 o 
   2   6  11       56.38       43.97      9.14 o 
   3   6  11       10.02        5.82      8.92 o 
   4   6  11       44.21       30.21     10.19 o 
  -4   7  11       26.92       26.32     17.05 o 
  -3   7  11       38.74       11.83     19.34 o 
  -2   7  11        2.27       -8.94     17.38 o 
  -3   8  11        1.32      -27.27     18.88 o 
  -2   8  11        0.08      -27.13     18.09 o 
  -1   8  11       20.98        2.65     21.87 o 
  -6   0  12      317.59      338.80     24.40 o 
  -5   0  12      697.37      769.95     31.78 o 
  -4   0  12     1721.84     1764.43     47.49 o 
  -3   0  12     1850.43     1859.10     47.45 o 
  -2   0  12      854.01      823.60     31.50 o 
  -1   0  12      203.33      144.07     15.95 o 
   0   0  12        0.11        9.12     12.02 o 
   1   0  12      372.94      304.98     21.20 o 
   2   0  12       52.88       79.48     15.19 o 
   3   0  12      195.76      246.82     20.89 o 
   4   0  12      315.85      421.18     27.45 o 
   5   0  12      183.89      227.88     21.68 o 
  -6   1  12      121.96      144.35     14.09 o 
  -5   1  12      114.73      118.11     13.01 o 
  -4   1  12       11.68        4.78     11.44 o 
  -3   1  12       38.67       56.96     10.78 o 
  -2   1  12      551.31      538.78     18.80 o 
  -1   1  12      976.59      932.25     60.00 o 
   0   1  12      734.56      675.25     19.82 o 
   1   1  12      975.31      926.11     23.32 o 
   2   1  12      515.11      451.38     30.53 o 
   3   1  12      220.75      208.32     14.02 o 
   4   1  12       51.91       50.69     11.41 o 
   5   1  12        3.68        3.36      9.74 o 
  -6   2  12      576.99      608.60     58.63 o 
  -5   2  12      690.65      760.39     22.74 o 
  -4   2  12      728.15      722.97     22.17 o 
  -3   2  12      659.21      678.90     25.42 o 
  -2   2  12      654.52      650.97     19.40 o 
  -1   2  12      311.41      272.14     25.65 o 
   0   2  12      225.74      209.48     12.98 o 
   1   2  12       21.64       25.81     13.01 o 
   2   2  12      174.47      189.04     12.75 o 
   3   2  12      420.02      413.08     18.02 o 
   4   2  12      346.58      375.74     18.69 o 
   5   2  12      167.59      212.63     15.44 o 
  -6   3  12      105.29      127.74     13.36 o 
  -5   3  12       18.99       25.42     11.64 o 
  -4   3  12       16.38       14.75     10.78 o 
  -3   3  12      179.79      153.57     12.80 o 
  -2   3  12      352.29      350.52     15.55 o 
  -1   3  12      505.92      514.05     17.92 o 
   0   3  12     1118.06     1086.48     29.35 o 
   1   3  12      727.77      705.86     20.69 o 
   2   3  12      417.55      413.23     17.51 o 
   3   3  12      163.92      135.02     16.45 o 
   4   3  12        2.57       18.90     10.08 o 
   5   3  12        7.69       11.81     10.58 o 
  -5   4  12      395.90      404.61     18.43 o 
  -4   4  12      492.81      495.72     19.30 o 
  -3   4  12      432.63      453.34     18.02 o 
  -2   4  12      516.41      490.99     17.75 o 
  -1   4  12      112.17       98.63     19.63 o 
   0   4  12       66.60       45.62      9.46 o 
   1   4  12        7.25        1.39      8.54 o 
   2   4  12       73.09       70.00     13.33 o 
   3   4  12      155.18      181.56     14.47 o 
   4   4  12      167.79      167.28     13.80 o 
  -5   5  12        2.16       -7.96     17.95 o 
  -4   5  12        0.34      -14.36     14.79 o 
  -3   5  12      179.94      151.91     12.30 o 
  -2   5  12      407.10      439.87     23.94 o 
  -1   5  12      441.70      428.40     60.78 o 
   0   5  12      612.98      623.53     19.51 o 
   1   5  12      199.00      212.95     13.24 o 
   2   5  12      142.03      167.20     14.68 o 
   3   5  12       97.91      105.76     12.02 o 
   4   5  12        9.38       31.48     10.20 o 
  -4   6  12      350.24      370.80     18.07 o 
  -3   6  12      397.40      383.94     28.61 o 
  -2   6  12      286.45      251.55     18.54 o 
  -1   6  12       80.88       70.41     11.89 o 
   0   6  12        5.32       -4.21      9.64 o 
   1   6  12       17.90       18.21      8.55 o 
   2   6  12       65.24       61.45     10.80 o 
   3   6  12       62.25       85.74     12.37 o 
  -5   1  13        2.65       -4.79     10.35 o 
  -4   1  13        6.03       14.27     10.07 o 
  -3   1  13        0.05       -3.01      9.22 o 
  -2   1  13       15.24        5.40     10.23 o 
  -1   1  13        3.69        4.96      8.32 o 
   0   1  13        3.10        2.09      9.90 o 
   1   1  13        0.76       -6.96      8.38 o 
   2   1  13        1.40        0.62      8.23 o 
   3   1  13        0.52        5.07      9.63 o 
   4   1  13        5.37        4.68     10.30 o 
  -5   2  13        2.40       -9.08     10.25 o 
  -4   2  13        8.15        8.47     10.23 o 
  -3   2  13       17.11       20.74     10.11 o 
  -2   2  13        1.99        5.09      8.93 o 
  -1   2  13       10.63        9.31      8.61 o 
   0   2  13       13.69       22.91      9.27 o 
   1   2  13       26.33       29.64      9.57 o 
   2   2  13       31.13       29.36     10.05 o 
   3   2  13        7.08       -2.29      9.49 o 
   4   2  13        0.09       -2.49      9.96 o 
  -4   3  13        3.04       -0.99     10.21 o 
  -3   3  13        0.46        4.49      9.45 o 
  -2   3  13        0.44       -0.85      9.05 o 
  -1   3  13        0.14       -4.94      8.35 o 
   0   3  13        1.73       -5.58      8.55 o 
   1   3  13       20.13       30.36     24.03 o 
   2   3  13        0.99        4.79     13.71 o 
   3   3  13        0.55       -1.11      9.53 o 
  -4   4  13        3.07       17.34     10.41 o 
  -3   4  13       11.26       -5.34     16.06 o 
  -2   4  13        7.52       10.59      9.30 o 
  -1   4  13       23.38        7.31      8.78 o 
   0   4  13       11.19       11.10     16.83 o 
   1   4  13        0.98        8.21      8.81 o 
   2   4  13        6.41        4.80      9.19 o 
   3   4  13        0.45        3.35      9.68 o 
  -3   5  13        3.97        9.00      9.30 o 
  -2   5  13       13.63        2.07      8.71 o 
  -1   5  13        0.50        0.01      8.28 o 
   0   5  13       28.22       41.45      9.72 o 
   1   5  13        1.43        7.39      8.98 o 
   2   5  13        1.84        5.93      9.21 o 
  -1   6  13        5.10        2.34      8.66 o 
   0   6  13        5.97        8.59      9.24 o 
  -2   0  14      822.78      776.39     34.07 o 
  -1   0  14      615.95      646.77     29.43 o 
   0   0  14      444.39      441.18     27.11 o 
   1   0  14      130.51      115.95     17.96 o 
   2   0  14       17.39       36.48     15.43 o 
  -3   1  14        0.78       12.08     10.77 o 
  -2   1  14       17.75       21.16     10.02 o 
  -1   1  14      214.74      211.44     26.38 o 
   0   1  14      327.63      330.28     19.15 o 
   1   1  14      448.03      454.43     19.27 o 
   2   1  14      414.92      423.02     18.83 o 
  -3   2  14      509.57      543.60     30.04 o 
  -2   2  14      605.86      630.86     22.12 o 
  -1   2  14      550.60      542.98     20.31 o 
   0   2  14      287.60      286.68     22.84 o 
   1   2  14       98.45      105.29     12.43 o 
   2   2  14        7.30      -12.89     10.93 o 
  -2   3  14        7.63        2.11      9.98 o 
  -1   3  14      114.30      127.81     12.29 o 
   0   3  14      306.19      324.52     34.04 o 
   1   3  14      556.09      567.68     25.40 o 
                                                 
